# Supplementary material for: Phylogeny of C4-Photosynthesis Enzymes Based on Algal Transcriptomic and Genomic Data Supports an Archaeal/Proteobacterial Origin and Multiple Duplication for Most C4-Related Genes
Source: PLoS One. 2014 Oct 14;9(10):e110154. doi: 10.1371/journal.pone.0110154 (PMC4196954; doi:10.1371/journal.pone.0110154)
Supplement: Table S1 — Update information of publicly available algal genome sequences. (XLSX) [file pone.0110154.s001.xlsx]

## Sheet: Table S1
Table S1. Update information of publicly available algal genome sequences
Phylum	Order	Family	Species	Stain	Genome size (Mb)	Reference
Chlorophyta	Chlamydomonadales	Chlamydomonadaceae	Chlamydomonas reinhardtii	CC-503	105.4	Merchant et al., 2007
	Chlorellales	Chlorellaceae	Chlorella variabilis	NC64A	42.2	Blanc et al., 2010
	Chlorococcales	Coccomyxaceae	Coccomyxa subellipsoidea	c-169	48.8	Blanc et al., 2012
	Mamiellales	Bathycoccaceae	Ostreococcus lucimarinus	CCE9901	13.2	Palenik et al., 2007
			Ostreococcus tauri	OTH95	12.6	Derelle et al., 2006
			Bathycoccus prasinos	RCC1105	15	Moreau et al., 2012
		Mamiellaceae	Micromonas pusilla	CCMP1545	21.8	Worden et al., 2009
			Micromonas pusilla	RCC 299	21	Worden et al., 2009
	Volvocales	Volvocaceae	Volvox carteri	UTEX2908	125.5	Prochnik et al., 2010
Cryptophyta	Cryptomonadales	Cryptomonadaceae	Guillardia theta	CCMP2712	83.5	Curtis et al., 2012
Glaucophyta	Glaucocystales	Glaucocystaceae	Cyanophora paradoxa	CCMP329	70	Price et al., 2012
Heterokontophyta	Ectocarpales	Ectocarpaceae	Ectocarpus siliculosus	Ec32	214	Cock et al., 2010
	Eustigmatales	Monodopsidaceae	Nannochloropsis gaditana	CCMP526	30.4	Radakovits et al., 2012
			Nannochloropsis oceanica	LAMB0001	27.6	Pan et al., 2011
	Naviculales	Phaeodactylaceae	Phaeodactylum tricornutum	CCP1055/1	27.5	Bowler et al., 2008
	Pelagomonadales	Pelagomonadaceae	Aureococcus anophagefferens	CCMP1984	50.9	Gobler et al., 2011
	Thalassiosirales	Thalassiosiraceae	Thalassiosira pseudonana	CCMP1335	32.4	Armbrust et al., 2004
			Thalassiosira oceanica	CCMP1005	69.4	Lommer et al., 2012
Rhodophyta	Cyanidiales	Cyanidiaceae	Cyanidioschyzon merolae	10D	16.6	Matsuzaki et al., 2004
		Galdieriaceae	Galdieria sulphuraria	074W	13.7	Schönknecht et al., 2013
