# Supplementary material for: Phylogeny of C4-Photosynthesis Enzymes Based on Algal Transcriptomic and Genomic Data Supports an Archaeal/Proteobacterial Origin and Multiple Duplication for Most C4-Related Genes
Source: PLoS One. 2014 Oct 14;9(10):e110154. doi: 10.1371/journal.pone.0110154 (PMC4196954; doi:10.1371/journal.pone.0110154)
Supplement: Table S2 — Taxonomical list of taxa included in this study. The sequences used to reconstruct phylogenetic trees are written in bold letters, the other Rhodophyta and Ochrophyta full-length sequnces in regular letters are also obtained in present study. Sequence data of Cyanophora paradoxa are acquired from Cyanophora Genome Database. (XLSX) [file pone.0110154.s002.xlsx]

## Sheet: Table S2
Table S2. Taxonomical list of taxa included in this study. The sequences used to reconstruct phylogenetic trees are written in bold letters, the other Rhodophyta and Heterokontophyta full-length sequnces in regular letters are also obtained in present study. Sequence data of Cyanophora paradoxa are acquired from Cyanophora Genome Database.
Enzyme	Label	Gene identifier	Database	Organism	Taxonomy
PEPC	Dictyostelium discoideum	EAL63508.1	GenBank	Dictyostelium discoideum	Amoeba
PEPC	Sulfolobus solfataricus	NP_343633.1	GenBank	Sulfolobus solfataricus	Archaea
PEPC	Metallosphaera sedula	ABP94931.1	GenBank	Metallosphaera sedula	Archaea
PEPC	Caldivirga maquilingensis	YP_001541723.1	GenBank	Caldivirga maquilingensis	Archaea
PEPC	Ferroglobus placidus	YP_003436469.1	GenBank	Ferroglobus placidus	Archaea
PEPC	Archaeoglobus veneficus	YP_004342714.1	GenBank	Archaeoglobus veneficus	Archaea
PEPC	Volvox carteri f. nagariensis	XP_002946974.1	GenBank	Volvox carteri f. nagariensis	Chlorophyta
PEPC	Chlamydomonas reinhardtii 2	AAS01721.1	GenBank	Chlamydomonas reinhardtii	Chlorophyta
PEPC	Chlamydomonas reinhardtii 1	CBD27637.1	GenBank	Chlamydomonas reinhardtii	Chlorophyta
PEPC	Micromonas pusilla	XP_003055786.1	GenBank	Micromonas pusilla	Chlorophyta
PEPC	Ostreococcus lucimarinus	XP_001420862.1	GenBank	Ostreococcus lucimarinus	Chlorophyta
PEPC	Ostreococcus tauri	XP_003082445.1	GenBank	Ostreococcus tauri	Chlorophyta
PEPC	Chlorella variabilis 2	EFN52804.1	GenBank	Chlorella variabilis	Chlorophyta
PEPC	Chlorella variabilis 1	EFN52185.1	GenBank	Chlorella variabilis	Chlorophyta
PEPC	Paramecium tetraurelia	CAK67653.1	GenBank	Paramecium tetraurelia	Ciliates
PEPC	Tetrahymena thermophila	XP_001021914.1	GenBank	Tetrahymena thermophila	Ciliates
PEPC	Guillardia theta 1	EKX31868.1	GenBank	Guillardia theta	Cryptophyta
PEPC	Guillardia theta 2	EKX49089.1	GenBank	Guillardia theta	Cryptophyta
PEPC	Trichodesmium erythraeum	ABG50249.1	GenBank	Trichodesmium erythraeum	Cyanobacteria
PEPC	Cyanothece sp.	ZP_08975426.1	GenBank	Cyanothece sp.	Cyanobacteria
PEPC	Thermosynechococcus elongatus	BAC09464.1	GenBank	Thermosynechococcus elongatus	Cyanobacteria
PEPC	Prochlorococcus marinus 1	YP_292340.1	GenBank	Prochlorococcus marinus	Cyanobacteria
PEPC	Prochlorococcus marinus 2	YP_001551580.1	GenBank	Prochlorococcus marinus	Cyanobacteria
PEPC	Cyanophora paradoxa	hz_25517	Cyanophora Genome Database	Cyanophora paradoxa	Glaucophyta
PEPC	Scytosiphon lomentaria	KM113584	GenBank	Scytosiphon lomentaria	Heterokontophyta
PEPC	Colpomenia sinuosa	KM113585	GenBank	Colpomenia sinuosa	Heterokontophyta
PEPC	Ectocarpus siliculosus	CBN73928.1	GenBank	Ectocarpus siliculosus	Heterokontophyta
PEPC	Sargassum integerrimum	KM113582	GenBank	Sargassum integerrimum	Heterokontophyta
PEPC	Sargassum thunbergii	KM113587	GenBank	Sargassum thunbergii	Heterokontophyta
PEPC	Sargassum horneri	KM113586	GenBank	Sargassum horneri	Heterokontophyta
PEPC	Sargassum vachellianum	KM113583	GenBank	Sargassum vachellianum	Heterokontophyta
PEPC	Sargassum henslowianum	KM113581	GenBank	Sargassum henslowianum	Heterokontophyta
PEPC	Phaeodactylum tricornutum 1	BAK09353.1	GenBank	Phaeodactylum tricornutum	Heterokontophyta
PEPC	Phaeodactylum tricornutum 2	BAK09354.1	GenBank	Phaeodactylum tricornutum	Heterokontophyta
PEPC	Thalassiosira pseudonana	XP_002289012.1	GenBank	Thalassiosira pseudonana	Heterokontophyta
PEPC	Thioalkalimicrobium cyclicum	YP_004537486.1	GenBank	Thioalkalimicrobium cyclicum	Proteobacteria
PEPC	Ferrimonas balearica	YP_003911597.1	GenBank	Ferrimonas balearica	Proteobacteria
PEPC	Rhodospirillum centenum	YP_002298642.	GenBank	Rhodospirillum centenum	Proteobacteria
PEPC	Nitrosomonas sp.	YP_004693432.1	GenBank	Nitrosomonas sp.	Proteobacteria
PEPC	Methylotenera versatilis	YP_003672997.1	GenBank	Methylotenera versatilis	Proteobacteria
PEPC	Tistrella mobilis	YP_006369837.1	GenBank	Tistrella mobilis	Proteobacteria
PEPC	Pyropia yezoensis	KM113605	GenBank	Pyropia yezoensis	Rhodophyta
PEPC	Symphyocladia latiuscula	KM113600	GenBank	Symphyocladia latiuscula	Rhodophyta
PEPC	Neosiphonia japonica	KM113603	GenBank	Neosiphonia japonica	Rhodophyta
PEPC	Dumontia simplex	KM113591	GenBank	Dumontia simplex	Rhodophyta
PEPC	Eucheuma denticulatum	KM113594	GenBank	Eucheuma denticulatum	Rhodophyta
PEPC	Betaphycus philippinensis	KM113588	GenBank	Betaphycus philippinensis	Rhodophyta
PEPC	Ahnfeltiopsis flabelliformis	KM113589	GenBank	Ahnfeltiopsis flabelliformis	Rhodophyta
PEPC	Mazzaella japonica	KM113602	GenBank	Mazzaella japonica	Rhodophyta
PEPC	Chondrus crispus	KM113598	GenBank	Chondrus crispus	Rhodophyta
PEPC	Gracilaria blodgettii	KM113595	GenBank	Gracilaria blodgettii	Rhodophyta
PEPC	Gracilaria vermiculophylla	KM113601	GenBank	Gracilaria vermiculophylla	Rhodophyta
PEPC	Grateloupia chiangii	KM113596	GenBank	Grateloupia chiangii	Rhodophyta
PEPC	Gracilaria chouae	KM113590	GenBank	Gracilaria chouae	Rhodophyta
PEPC	Gracilariopsis lemaneiformis	KM113593	GenBank	Gracilariopsis lemaneiformis	Rhodophyta
PEPC	Grateloupia catenata	KM113597	GenBank	Grateloupia catenata	Rhodophyta
PEPC	Grateloupia livida	KM113592	GenBank	Grateloupia livida	Rhodophyta
PEPC	Grateloupia turuturu	KM113599	GenBank	Grateloupia turuturu	Rhodophyta
PEPC	Grateloupia filicina	KM113604	GenBank	Grateloupia filicina	Rhodophyta
PEPC	Cyanidioschyzon merolae	BAM79319.1	GenBank	Cyanidioschyzon merolae	Rhodophyta
PEPC	Galdieria sulphuraria	EME30052.1	GenBank	Galdieria sulphuraria	Rhodophyta
PEPC	Arabidopsis thaliana 1	CAA10486.1	GenBank	Arabidopsis thaliana	Tracheophytes
PEPC	Flaveria trinervia	AAG17619.1	GenBank	Flaveria trinervia	Tracheophytes
PEPC	Zea mays 1	NP_001105503.1	GenBank	Zea mays	Tracheophytes
PEPC	Oryza sativa 1	AAO25631.1	GenBank	Oryza sativa	Tracheophytes
PEPC	Glycine max 1	BAA03100.1	GenBank	Glycine max	Tracheophytes
PEPC	Chloris gayana	AAG42288.1	GenBank	Chloris gayana	Tracheophytes
PEPC	Zea mays 2	CAA33316.1	GenBank	Zea mays	Tracheophytes
PEPC	Saccharum spontaneum	CAC85930.1	GenBank	Saccharum spontaneum	Tracheophytes
PEPC	Setaria italica	AAM15963.1	GenBank	Setaria italica	Tracheophytes
PEPC	Arabidopsis thaliana 2	CAD58727.1	GenBank	Arabidopsis thaliana	Tracheophytes
PEPC	Glycine max 2	AAS67005.1	GenBank	Glycine max	Tracheophytes
PEPC	Oryza sativa 2	BAD44938.1	GenBank	Oryza sativa	Tracheophytes
PPDK	Entamoeba histolytica	P37213.1	GenBank	Entamoeba histolytica	Amoeba
PPDK	Pyrobaculum arsenaticum	ABP50588.1	GenBank	Pyrobaculum arsenaticum	Archaea
PPDK	Caldivirga maquilingensis	YP_001540334.1	GenBank	Caldivirga maquilingensis	Archaea
PPDK	Ignisphaera aggregans	YP_003859860.1	GenBank	Ignisphaera aggregans	Archaea
PPDK	Vulcanisaeta moutnovskia	YP_004245025.1	GenBank	Vulcanisaeta moutnovskia	Archaea
PPDK	Bathycoccus prasinos	CCO18267.1	GenBank	Bathycoccus prasinos	Chlorophyta
PPDK	Volvox carteri f nagariensis	EFJ43008.1	GenBank	Volvox carteri f nagariensis	Chlorophyta
PPDK	Chlamydomonas reinhardtii 2	XP_001702572.1	GenBank	Chlamydomonas reinhardtii	Chlorophyta
PPDK	Micromonas sp.	ACO66978.1	GenBank	Micromonas sp.	Chlorophyta
PPDK	Chlamydomonas reinhardtii 1	EDP03507.1	GenBank	Chlamydomonas reinhardtii	Chlorophyta
PPDK	Ostreococcus tauri	CAL55537.1	GenBank	Ostreococcus tauri	Chlorophyta
PPDK	Ulva prolifera	AFC75637.1	GenBank	Ulva prolifera	Chlorophyta
PPDK	Guillardia theta	EKX32289.1	GenBank	Guillardia theta	Cryptophyta
PPDK	Ectocarpus siliculosus	CBN74442.1	GenBank	Ectocarpus siliculosus	Heterokontophyta
PPDK	Thalassiosira pseudonana	EED92490.1	GenBank	Thalassiosira pseudonana	Heterokontophyta
PPDK	Scytosiphon lomentaria	KM113692	GenBank	Scytosiphon lomentaria	Heterokontophyta
PPDK	Sargassum integerrimum	KM113688	GenBank	Sargassum integerrimum	Heterokontophyta
PPDK	Sargassum thunbergii	KM113696	GenBank	Sargassum thunbergii	Heterokontophyta
PPDK	Sargassum horneri	KM113694	GenBank	Sargassum horneri	Heterokontophyta
PPDK	Sargassum vachellianum	KM113691	GenBank	Sargassum vachellianum	Heterokontophyta
PPDK	Sargassum henslowianum	KM113686	GenBank	Sargassum henslowianum	Heterokontophyta
PPDK	Ishige okamurae	KM113685	GenBank	Ishige okamurae	Heterokontophyta
PPDK	Desmarestia viridis	KM113690	GenBank	Desmarestia viridis	Heterokontophyta
PPDK	Dictyopteris undulata	KM113693	GenBank	Dictyopteris undulata	Heterokontophyta
PPDK	Sideroxydans lithotrophicus	YP_003523549.1	GenBank	Sideroxydans lithotrophicus	Proteobacteria
PPDK	Sulfuricella denitrificans	ZP_10383231.1	GenBank	Sulfuricella denitrificans	Proteobacteria
PPDK	Methylomicrobium album	EIC28860.1	GenBank	Methylomicrobium album	Proteobacteria
PPDK	Thioflavicoccus mobilis	YP_007245628.1	GenBank	Thioflavicoccus mobilis	Proteobacteria
PPDK	Betaphycus philippinensis	KM113697	GenBank	Betaphycus philippinensis	Rhodophyta
PPDK	Eucheuma denticulatum	KM113702	GenBank	Eucheuma denticulatum	Rhodophyta
PPDK	Gracilaria vermiculophylla	KM113708	GenBank	Gracilaria vermiculophylla	Rhodophyta
PPDK	Gracilaria blodgettii	KM113703	GenBank	Gracilaria blodgettii	Rhodophyta
PPDK	Gracilaria chouae	KM113699	GenBank	Gracilaria chouae	Rhodophyta
PPDK	Grateloupia chiangii	KM113704	GenBank	Grateloupia chiangii	Rhodophyta
PPDK	Gracilariopsis lemaneiformis	KM113701	GenBank	Gracilariopsis lemaneiformis	Rhodophyta
PPDK	Dumontia simplex	KM113700	GenBank	Dumontia simplex	Rhodophyta
PPDK	Ahnfeltiopsis flabelliformis	KM113698	GenBank	Ahnfeltiopsis flabelliformis	Rhodophyta
PPDK	Grateloupia catenata	KM113705	GenBank	Grateloupia catenata	Rhodophyta
PPDK	Grateloupia turuturu	KM113706	GenBank	Grateloupia turuturu	Rhodophyta
PPDK	Symphyocladia latiuscula	KM113707	GenBank	Symphyocladia latiuscula	Rhodophyta
PPDK	Neosiphonia japonica	KM113709	GenBank	Neosiphonia japonica	Rhodophyta
PPDK	Heterosiphonia pulchra	KM113710	GenBank	Heterosiphonia pulchra	Rhodophyta
PPDK	Trichomonas vaginalis 1	EAY09020.1	GenBank	Trichomonas vaginalis	Trichomonad
PPDK	Trichomonas vaginalis 2	EAY12321.1	GenBank	Trichomonas vaginalis	Trichomonad
PPDK	Arabidopsis thaliana 1	CAB10331.1	GenBank	Arabidopsis thaliana	Tracheophytes
PPDK	Arabidopsis thaliana 2	NP_001078396.1	GenBank	Arabidopsis thaliana	Tracheophytes
PPDK	Zea mays 1	ACR78560.1	GenBank	Zea mays	Tracheophytes
PPDK	Zea mays 2	NP_001105738.1	GenBank	Zea mays	Tracheophytes
PPDK	Oryza sativa 1	BAA22419.1	GenBank	Oryza sativa	Tracheophytes
PPDK	Oryza sativa 2	CAA06247.1	GenBank	Oryza sativa	Tracheophytes
PPDK	Ricinus communis	XP_002516827.1	GenBank	Ricinus communis	Tracheophytes
PPDK	Sorghum bicolor	AAP23874.1	GenBank	Sorghum bicolor	Tracheophytes
PPDK	Flaveria trinervia	CAA40420.1	GenBank	Flaveria trinervia	Tracheophytes
PPDK	Sargassum hemiphyllum var.chinense	KM113695	GenBank	Sargassum hemiphyllum var.chinense	Heterokontophyta
ALT	Nitrosopumilus maritimus	YP_001581511.1	GenBank	Nitrosopumilus maritimus	Archaea
ALT	Candidatus Nitrosopumilus	YP_006774826.1	GenBank	Candidatus Nitrosopumilus	Archaea
ALT	Pyrococcus furiosus	AAF65616.1	GenBank	Pyrococcus furiosus	Archaea
ALT	Thermococcus litoralis	ZP_09730551.1	GenBank	Thermococcus litoralis	Archaea
ALT	Chlamydomonas reinhardtii 1	AAB01685.1	GenBank	Chlamydomonas reinhardtii	Chlorophyta
ALT	Ostreococcus lucimarinus	ABO95248.1	GenBank	Ostreococcus lucimarinus	Chlorophyta
ALT	Chlamydomonas reinhardtii 2	EDP01608.1	GenBank	Chlamydomonas reinhardtii	Chlorophyta
ALT	Volvox carteri f. nagariensis 1	EFJ51567.1	GenBank	Volvox carteri f. nagariensis	Chlorophyta
ALT	Coccomyxa subellipsoidea 2	EIE24182.1	GenBank	Coccomyxa subellipsoidea	Chlorophyta
ALT	Coccomyxa subellipsoidea 1	EIE27396.1	GenBank	Coccomyxa subellipsoidea	Chlorophyta
ALT	Volvox carteri f. nagariensis 2	XP_002946490.1	GenBank	Volvox carteri f. nagariensis	Chlorophyta
ALT	Guillardia theta 2	EKX51247.1	GenBank	Guillardia theta	Cryptophyta
ALT	Guillardia theta 1	EKX53956.1	GenBank	Guillardia theta	Cryptophyta
ALT	Phaeodactylum tricornutum	EEC42720.1	GenBank	Phaeodactylum tricornutum	Heterokontophyta
ALT	Thalassiosira oceanica 3	EJK45034.1	GenBank	Thalassiosira oceanica	Heterokontophyta
ALT	Thalassiosira oceanica 2	EJK48082.1	GenBank	Thalassiosira oceanica	Heterokontophyta
ALT	Thalassiosira oceanica 1	EJK50290.1	GenBank	Thalassiosira oceanica	Heterokontophyta
ALT	Ectocarpus siliculosus	CBJ31990.1	GenBank	Ectocarpus siliculosus	Heterokontophyta
ALT	Desmarestia viridis	KM113715	GenBank	Desmarestia viridis	Heterokontophyta
ALT	Sargassum vachellianum	KM113716	GenBank	Sargassum vachellianum	Heterokontophyta
ALT	Dictyopteris undulata	KM113720	GenBank	Dictyopteris undulata	Heterokontophyta
ALT	Saccharina japonica	KM113724	GenBank	Saccharina japonica	Heterokontophyta
ALT	Scytosiphon dotyi	KM113725	GenBank	Scytosiphon dotyi	Heterokontophyta
ALT	Sargassum hemiphyllum var.chinense	KM113727	GenBank	Sargassum hemiphyllum var.chinense	Heterokontophyta
ALT	Janthinobacterium lividum	ZP_10444026.1	GenBank	Janthinobacterium lividum	Proteobacteria
ALT	Janthinobacterium sp.	ZP_21465337.1	GenBank	Janthinobacterium sp.	Proteobacteria
ALT	Alteromonadales bacterium	EAW28431.1	GenBank	Alteromonadales bacterium	Proteobacteria
ALT	Bermanella marisrubri	ZP_01305577.1	GenBank	Bermanella marisrubri	Proteobacteria
ALT	Cyanidioschyzon merolae	BAM80949.1	GenBank	Cyanidioschyzon merolae	Rhodophyta
ALT	Galdieria sulphuraria	EME32555.1	GenBank	Galdieria sulphuraria	Rhodophyta
ALT	Ahnfeltiopsis flabelliformis	KM113730	GenBank	Ahnfeltiopsis flabelliformis	Rhodophyta
ALT	Gracilaria chouae	KM113731	GenBank	Gracilaria chouae	Rhodophyta
ALT	Eucheuma denticulatum	KM113735	GenBank	Eucheuma denticulatum	Rhodophyta
ALT	Grateloupia turuturu	KM113739	GenBank	Grateloupia turuturu	Rhodophyta
ALT	Symphyocladia latiuscula	KM113740	GenBank	Symphyocladia latiuscula	Rhodophyta
ALT	Gracilaria vermiculophylla	KM113741	GenBank	Gracilaria vermiculophylla	Rhodophyta
ALT	Zea mays 2	AAC62456.1	GenBank	Zea mays	Tracheophytes
ALT	Arabidopsis thaliana 1	AAG52344.1	GenBank	Arabidopsis thaliana	Tracheophytes
ALT	Oryza sativa 2	ABF94336.1	GenBank	Oryza sativa	Tracheophytes
ALT	Arabidopsis thaliana 2	AEE35307.1	GenBank	Arabidopsis thaliana	Tracheophytes
ALT	Oryza sativa 1	BAD30627.1	GenBank	Oryza sativa	Tracheophytes
ALT	Sorghum bicolor	EER94300.1	GenBank	Sorghum bicolor	Tracheophytes
ALT	Zea mays 1	NP_001151209.1	GenBank	Zea mays	Tracheophytes
ALT	Punctaria latifolia	KM113711	GenBank	Punctaria latifolia	Heterokontophyta
ALT	Undaria pinnatifida	KM113712	GenBank	Undaria pinnatifida	Heterokontophyta
ALT	Sargassum henslowianum	KM113713	GenBank	Sargassum henslowianum	Heterokontophyta
ALT	Sargassum integerrimum	KM113714	GenBank	Sargassum integerrimum	Heterokontophyta
ALT	Scytosiphon lomentaria	KM113717	GenBank	Scytosiphon lomentaria	Heterokontophyta
ALT	Sargassum muticum	KM113718	GenBank	Sargassum muticum	Heterokontophyta
ALT	Sargassum fusiforme	KM113719	GenBank	Sargassum fusiforme	Heterokontophyta
ALT	Colpomenia sinuosa	KM113721	GenBank	Colpomenia sinuosa	Heterokontophyta
ALT	Saccharina sculpera	KM113722	GenBank	Saccharina sculpera	Heterokontophyta
ALT	Sargassum horneri	KM113723	GenBank	Sargassum horneri	Heterokontophyta
ALT	Petalonia fascia	KM113726	GenBank	Petalonia fascia	Heterokontophyta
ALT	Sargassum thunbergii	KM113728	GenBank	Sargassum thunbergii	Heterokontophyta
ALT	Betaphycus philippinensis	KM113729	GenBank	Betaphycus philippinensis	Rhodophyta
ALT	Dumontia simplex	KM113732	GenBank	Dumontia simplex	Rhodophyta
ALT	Grateloupia livida	KM113733	GenBank	Grateloupia livida	Rhodophyta
ALT	Gracilariopsis lemaneiformis	KM113734	GenBank	Gracilariopsis lemaneiformis	Rhodophyta
ALT	Gracilaria blodgettii	KM113736	GenBank	Gracilaria blodgettii	Rhodophyta
ALT	Grateloupia catenata	KM113737	GenBank	Grateloupia catenata	Rhodophyta
ALT	Gloiopeltis furcata	KM113738	GenBank	Gloiopeltis furcata	Rhodophyta
ALT	Ceramium kondoi	KM113742	GenBank	Ceramium kondoi	Rhodophyta
ALT	Neosiphonia japonica	KM113743	GenBank	Neosiphonia japonica	Rhodophyta
ALT	Heterosiphonia pulchra	KM113744	GenBank	Heterosiphonia pulchra	Rhodophyta
PK	Phaeodactylum tricornutum 1	XP_002183637.1	GenBank	Phaeodactylum tricornutum	Heterokontophyta
PK	Phaeodactylum tricornutum 2	XP_002184341.1	GenBank	Phaeodactylum tricornutum	Heterokontophyta
PK	Ignisphaera aggregans	YP_003860128.1	GenBank	Ignisphaera aggregans	Archaea
PK	Vulcanisaeta distributa	YP_003901161.1	GenBank	Vulcanisaeta distributa	Archaea
PK	Desulfurococcus fermentans	YP_006402788.1	GenBank	Desulfurococcus fermentans	Archaea
PK	Ostreococcus tauri	CAL58043.1	GenBank	Ostreococcus tauri	Chlorophyta
PK	Chlamydomonas reinhardtii 1	EDP01697.1	GenBank	Chlamydomonas reinhardtii	Chlorophyta
PK	Chlamydomonas reinhardtii 2	EDP03577.1	GenBank	Chlamydomonas reinhardtii	Chlorophyta
PK	Volvox carteri f. nagariensis 1	EFJ40338.1	GenBank	Volvox carteri f. nagariensis	Chlorophyta
PK	Volvox carteri f. nagariensis 2	EFJ41139.1	GenBank	Volvox carteri f. nagariensis	Chlorophyta
PK	Chlorella variabilis 1	EFN57223.1	GenBank	Chlorella variabilis	Chlorophyta
PK	Chlorella variabilis 2	EFN58575.1	GenBank	Chlorella variabilis	Chlorophyta
PK	Guillardia theta 2	EKX43540.1	GenBank	Guillardia theta	Cryptophyta
PK	Guillardia theta 1	EKX52520.1	GenBank	Guillardia theta	Cryptophyta
PK	Cyanothece sp.	EHC22408.1	GenBank	Cyanothece sp.	Cyanobacteria
PK	Nostoc sp.	YP_007050418.1	GenBank	Nostoc sp.	Cyanobacteria
PK	Leptolyngbya sp.	YP_007070423.1	GenBank	Leptolyngbya sp.	Cyanobacteria
PK	Pseudanabaena biceps	ZP_21066677.1	GenBank	Pseudanabaena biceps	Cyanobacteria
PK	Cyanophora paradoxa	hz_38537	Cyanophora Genome Database	Cyanophora paradoxa	Glaucophyta
PK	Ectocarpus siliculosus 2	CBJ30464.1	GenBank	Ectocarpus siliculosus	Heterokontophyta
PK	Ectocarpus siliculosus 1	CBJ32589.1	GenBank	Ectocarpus siliculosus	Heterokontophyta
PK	Ectocarpus siliculosus 3	CBN80295.1	GenBank	Ectocarpus siliculosus	Heterokontophyta
PK	Desmarestia viridis 1	KM113618	GenBank	Desmarestia viridis	Heterokontophyta
PK	Desmarestia viridis 3	KM113619	GenBank	Desmarestia viridis	Heterokontophyta
PK	Desmarestia viridis 2	KM113620	GenBank	Desmarestia viridis	Heterokontophyta
PK	Dictyopteris undulata 1	KM113627	GenBank	Dictyopteris undulata	Heterokontophyta
PK	Dictyopteris undulata 2	KM113628	GenBank	Dictyopteris undulata	Heterokontophyta
PK	Dictyopteris undulata 3	KM113629	GenBank	Dictyopteris undulata	Heterokontophyta
PK	Sargassum hemiphyllum var.chinense 2	KM113642	GenBank	Sargassum hemiphyllum var.chinense	Heterokontophyta
PK	Sargassum hemiphyllum var.chinense 3	KM113643	GenBank	Sargassum hemiphyllum var.chinense	Heterokontophyta
PK	Sargassum hemiphyllum var.chinense 1	KM113644	GenBank	Sargassum hemiphyllum var.chinense	Heterokontophyta
PK	Pseudoxanthomonas spadix	YP_004929400.1	GenBank	Pseudoxanthomonas spadix	Proteobacteria
PK	Rhodospirillum centenum	YP_002298599.1	GenBank	Rhodospirillum centenum	Proteobacteria
PK	Tistrella mobilis	YP_006371319.1	GenBank	Tistrella mobilis	Proteobacteria
PK	Oceanibaculum indicum	ZP_11129698.1	GenBank	Oceanibaculum indicum	Proteobacteria
PK	Cyanidioschyzon merolae 2	BAM78749.1	GenBank	Cyanidioschyzon merolae	Rhodophyta
PK	Cyanidioschyzon merolae 3	BAM80436.1	GenBank	Cyanidioschyzon merolae	Rhodophyta
PK	Cyanidioschyzon merolae 1	BAM81868.1	GenBank	Cyanidioschyzon merolae	Rhodophyta
PK	Gracilaria chouae 1	KM113651	GenBank	Gracilaria chouae	Rhodophyta
PK	Gracilaria chouae 2	KM113652	GenBank	Gracilaria chouae	Rhodophyta
PK	Eucheuma denticulatum 1	KM113660	GenBank	Eucheuma denticulatum	Rhodophyta
PK	Eucheuma denticulatum 2	KM113659	GenBank	Eucheuma denticulatum	Rhodophyta
PK	Grateloupia turuturu 2	KM113671	GenBank	Grateloupia turuturu	Rhodophyta
PK	Grateloupia turuturu 1	KM113672	GenBank	Grateloupia turuturu	Rhodophyta
PK	Pyropia yezoensis 1	KM113683	GenBank	Pyropia yezoensis	Rhodophyta
PK	Pyropia yezoensis 2	KM113684	GenBank	Pyropia yezoensis	Rhodophyta
PK	Galdieria sulphuraria 1	EME27157.1	GenBank	Galdieria sulphuraria	Rhodophyta
PK	Galdieria sulphuraria 2	EME27600.1	GenBank	Galdieria sulphuraria	Rhodophyta
PK	Galdieria sulphuraria 3	EME32185.1	GenBank	Galdieria sulphuraria	Rhodophyta
PK	Galdieria sulphuraria 4	EME28160.1	GenBank	Galdieria sulphuraria	Rhodophyta
PK	Arabidopsis thaliana 2	AEE79416.1	GenBank	Arabidopsis thaliana	Tracheophytes
PK	Arabidopsis thaliana 3	NP_566720.1	GenBank	Arabidopsis thaliana	Tracheophytes
PK	Arabidopsis thaliana 1	CAB86903.1	GenBank	Arabidopsis thaliana	Tracheophytes
PK	Sorghum bicolor 3	XP_002459430.1	GenBank	Sorghum bicolor	Tracheophytes
PK	Sorghum bicolor 2	XP_002457647.1	GenBank	Sorghum bicolor	Tracheophytes
PK	Sorghum bicolor 1	XP_002450269.1	GenBank	Sorghum bicolor	Tracheophytes
PK	Zea mays 3	NP_001131866.1	GenBank	Zea mays	Tracheophytes
PK	Zea mays 1	NP_001149198.1	GenBank	Zea mays	Tracheophytes
PK	Zea mays 2	NP_001105266.1	GenBank	Zea mays	Tracheophytes
PK	Ishige okamurae	KM113606	GenBank	Ishige okamurae	Heterokontophyta
PK	Ishige okamurae	KM113607	GenBank	Ishige okamurae	Heterokontophyta
PK	Ishige okamurae	KM113608	GenBank	Ishige okamurae	Heterokontophyta
PK	Punctaria latifolia	KM113609	GenBank	Punctaria latifolia	Heterokontophyta
PK	Punctaria latifolia	KM113610	GenBank	Punctaria latifolia	Heterokontophyta
PK	Punctaria latifolia	KM113611	GenBank	Punctaria latifolia	Heterokontophyta
PK	Undaria pinnatifida	KM113612	GenBank	Undaria pinnatifida	Heterokontophyta
PK	Undaria pinnatifida	KM113613	GenBank	Undaria pinnatifida	Heterokontophyta
PK	Sargassum henslowianum	KM113614	GenBank	Sargassum henslowianum	Heterokontophyta
PK	Sargassum henslowianum	KM113615	GenBank	Sargassum henslowianum	Heterokontophyta
PK	Sargassum integerrimum	KM113616	GenBank	Sargassum integerrimum	Heterokontophyta
PK	Sargassum integerrimum	KM113617	GenBank	Sargassum integerrimum	Heterokontophyta
PK	Sargassum vachellianum	KM113621	GenBank	Sargassum vachellianum	Heterokontophyta
PK	Sargassum vachellianum	KM113622	GenBank	Sargassum vachellianum	Heterokontophyta
PK	Sargassum vachellianum	KM113623	GenBank	Sargassum vachellianum	Heterokontophyta
PK	Scytosiphon lomentaria	KM113624	GenBank	Scytosiphon lomentaria	Heterokontophyta
PK	Scytosiphon lomentaria	KM113625	GenBank	Scytosiphon lomentaria	Heterokontophyta
PK	Scytosiphon lomentaria	KM113626	GenBank	Scytosiphon lomentaria	Heterokontophyta
PK	Colpomenia sinuosa	KM113630	GenBank	Colpomenia sinuosa	Heterokontophyta
PK	Colpomenia sinuosa	KM113631	GenBank	Colpomenia sinuosa	Heterokontophyta
PK	Colpomenia sinuosa	KM113632	GenBank	Colpomenia sinuosa	Heterokontophyta
PK	Sargassum horneri	KM113633	GenBank	Sargassum horneri	Heterokontophyta
PK	Sargassum horneri	KM113634	GenBank	Sargassum horneri	Heterokontophyta
PK	Saccharina japonica	KM113635	GenBank	Saccharina japonica	Heterokontophyta
PK	Saccharina japonica	KM113636	GenBank	Saccharina japonica	Heterokontophyta
PK	Scytosiphon dotyi	KM113637	GenBank	Scytosiphon dotyi	Heterokontophyta
PK	Scytosiphon dotyi	KM113638	GenBank	Scytosiphon dotyi	Heterokontophyta
PK	Scytosiphon dotyi	KM113639	GenBank	Scytosiphon dotyi	Heterokontophyta
PK	Petalonia fascia	KM113640	GenBank	Petalonia fascia	Heterokontophyta
PK	Petalonia fascia	KM113641	GenBank	Petalonia fascia	Heterokontophyta
PK	Sargassum thunbergii	KM113645	GenBank	Sargassum thunbergii	Heterokontophyta
PK	Sargassum thunbergii	KM113646	GenBank	Sargassum thunbergii	Heterokontophyta
PK	Betaphycus philippinensis	KM113647	GenBank	Betaphycus philippinensis	Rhodophyta
PK	Betaphycus philippinensis	KM113648	GenBank	Betaphycus philippinensis	Rhodophyta
PK	Ahnfeltiopsis flabelliformis	KM113649	GenBank	Ahnfeltiopsis flabelliformis	Rhodophyta
PK	Ahnfeltiopsis flabelliformis	KM113650	GenBank	Ahnfeltiopsis flabelliformis	Rhodophyta
PK	Dumontia simplex	KM113653	GenBank	Dumontia simplex	Rhodophyta
PK	Dumontia simplex	KM113654	GenBank	Dumontia simplex	Rhodophyta
PK	Kappaphycus alvarezii	KM113655	GenBank	Kappaphycus alvarezii	Rhodophyta
PK	Grateloupia livida	KM113656	GenBank	Grateloupia livida	Rhodophyta
PK	Gracilariopsis lemaneiformis	KM113657	GenBank	Gracilariopsis lemaneiformis	Rhodophyta
PK	Gracilariopsis lemaneiformis	KM113658	GenBank	Gracilariopsis lemaneiformis	Rhodophyta
PK	Gracilaria blodgettii	KM113661	GenBank	Gracilaria blodgettii	Rhodophyta
PK	Gracilaria blodgettii	KM113662	GenBank	Gracilaria blodgettii	Rhodophyta
PK	Grateloupia chiangii	KM113663	GenBank	Grateloupia chiangii	Rhodophyta
PK	Grateloupia chiangii	KM113664	GenBank	Grateloupia chiangii	Rhodophyta
PK	Grateloupia catenata	KM113665	GenBank	Grateloupia catenata	Rhodophyta
PK	Grateloupia catenata	KM113666	GenBank	Grateloupia catenata	Rhodophyta
PK	Gloiopeltis furcata	KM113667	GenBank	Gloiopeltis furcata	Rhodophyta
PK	Gloiopeltis furcata	KM113668	GenBank	Gloiopeltis furcata	Rhodophyta
PK	Chondrus crispus	KM113669	GenBank	Chondrus crispus	Rhodophyta
PK	Chondrus crispus	KM113670	GenBank	Chondrus crispus	Rhodophyta
PK	Symphyocladia latiuscula	KM113673	GenBank	Symphyocladia latiuscula	Rhodophyta
PK	Symphyocladia latiuscula	KM113674	GenBank	Symphyocladia latiuscula	Rhodophyta
PK	Gracilaria vermiculophylla	KM113675	GenBank	Gracilaria vermiculophylla	Rhodophyta
PK	Gracilaria vermiculophylla	KM113676	GenBank	Gracilaria vermiculophylla	Rhodophyta
PK	Ceramium kondoi	KM113677	GenBank	Ceramium kondoi	Rhodophyta
PK	Ceramium kondoi	KM113678	GenBank	Ceramium kondoi	Rhodophyta
PK	Mazzaella japonica	KM113679	GenBank	Mazzaella japonica	Rhodophyta
PK	Mazzaella japonica	KM113680	GenBank	Mazzaella japonica	Rhodophyta
PK	Neosiphonia japonica	KM113681	GenBank	Neosiphonia japonica	Rhodophyta
PK	Heterosiphonia pulchra	KM113682	GenBank	Heterosiphonia pulchra	Rhodophyta
MDH	Dictyostelium discoideum	XP_641333.1	GenBank	Dictyostelium discoideum	Amoeba
MDH	Entamoeba histolytica 1	EMD47498.1	GenBank	Entamoeba histolytica	Amoeba
MDH	Entamoeba histolytica 2	EMD44483.1	GenBank	Entamoeba histolytica	Amoeba
MDH	Entamoeba histolytica 3	XP_001913546.1	GenBank	Entamoeba histolytica	Amoeba
MDH	Methanococcus maripaludis	YP_004742269.1	GenBank	Methanococcus maripaludis	Archaea
MDH	Methanospirillum hungatei	YP_503766.1	GenBank	Methanospirillum hungatei	Archaea
MDH	Methanobacterium sp.	ADZ08572.1	GenBank	Methanobacterium sp.	Archaea
MDH	Chlamydomonas reinhardtii 2	XP_001694886.1	GenBank	Chlamydomonas reinhardtii	Chlorophyta
MDH	Chlamydomonas reinhardtii 3	XP_001702586.1	GenBank	Chlamydomonas reinhardtii	Chlorophyta
MDH	Chlamydomonas reinhardtii 4	XP_001703167.1	GenBank	Chlamydomonas reinhardtii	Chlorophyta
MDH	Chlamydomonas reinhardtii 1	XP_001696786.1	GenBank	Chlamydomonas reinhardtii	Chlorophyta
MDH	Ostreococcus lucimarinus 2	XP_001418129.1	GenBank	Ostreococcus lucimarinus	Chlorophyta
MDH	Volvox carteri f. nagariensis 2	XP_002950493.1	GenBank	Volvox carteri f. nagariensis	Chlorophyta
MDH	Ostreococcus lucimarinus 1	XP_001419083.1	GenBank	Ostreococcus lucimarinus	Chlorophyta
MDH	Volvox carteri f. nagariensis 1	XP_002955219.1	GenBank	Volvox carteri f. nagariensis	Chlorophyta
MDH	Tetrahymena thermophila	EAS04535.1	GenBank	Tetrahymena thermophila	Ciliates
MDH	Guillardia theta 3	EKX40210.1	GenBank	Guillardia theta	Cryptophyta
MDH	Guillardia theta 1	EKX43420.1	GenBank	Guillardia theta	Cryptophyta
MDH	Guillardia theta 2	EKX53232.1	GenBank	Guillardia theta	Cryptophyta
MDH	Leptolyngbya sp.	ZP_21044398.1	GenBank	Leptolyngbya sp.	Cyanobacteria
MDH	Nostoc sp.	YP_007077634.1	GenBank	Nostoc sp.	Cyanobacteria
MDH	Microcystis aeruginosa	ZP_20935336.1	GenBank	Microcystis aeruginosa	Cyanobacteria
MDH	Cyanophora paradoxa 1	hz-8398	Cyanophora Genome Database	Cyanophora paradoxa	Glaucophyta
MDH	Cyanophora paradoxa 2	hz-7263	Cyanophora Genome Database	Cyanophora paradoxa	Glaucophyta
MDH	Cyanophora paradoxa 3	hz-8963	Cyanophora Genome Database	Cyanophora paradoxa	Glaucophyta
MDH	Cyanophora paradoxa 4	hz-14712	Cyanophora Genome Database	Cyanophora paradoxa	Glaucophyta
MDH	Sargassum vachellianum 2	KM113468	GenBank	Sargassum vachellianum	Heterokontophyta
MDH	Dictyopteris undulata 2	KM113475	GenBank	Dictyopteris undulata	Heterokontophyta
MDH	Saccharina japonica 2	KM113483	GenBank	Saccharina japonica	Heterokontophyta
MDH	Scytosiphon dotyi 2	KM113485	GenBank	Scytosiphon dotyi	Heterokontophyta
MDH	Thalassiosira pseudonana 1	ACI65028.1	GenBank	Thalassiosira pseudonana	Heterokontophyta
MDH	Phaeodactylum tricornutum	EEC43008.1	GenBank	Phaeodactylum tricornutum	Heterokontophyta
MDH	Thalassiosira pseudonana 2	EED92928.1	GenBank	Thalassiosira pseudonana	Heterokontophyta
MDH	Thalassiosira oceanica	EJK74888.1	GenBank	Thalassiosira oceanica	Heterokontophyta
MDH	Ectocarpus siliculosus 1	CBJ30671.1	GenBank	Ectocarpus siliculosus	Heterokontophyta
MDH	Ectocarpus siliculosus 2	CBN78787.1	GenBank	Ectocarpus siliculosus	Heterokontophyta
MDH	Sargassum vachellianum 1	KM113467	GenBank	Sargassum vachellianum	Heterokontophyta
MDH	Dictyopteris undulata 1	KM113474	GenBank	Dictyopteris undulata	Heterokontophyta
MDH	Saccharina japonica 1	KM113482	GenBank	Saccharina japonica	Heterokontophyta
MDH	Scytosiphon dotyi 1	KM113484	GenBank	Scytosiphon dotyi	Heterokontophyta
MDH	Azoarcus sp.	CAL94164.1	GenBank	Azoarcus sp.	Proteobacteria
MDH	Burkholderia rhizoxinica	CBW75622.1	GenBank	Burkholderia rhizoxinica	Proteobacteria
MDH	Ralstonia solanacearum	YP_002259191.1	GenBank	Ralstonia solanacearum	Proteobacteria
MDH	Photorhabdus asymbiotica	CAR67021.1	GenBank	Photorhabdus asymbiotica	Proteobacteria
MDH	Enterobacter aerogenes	YP_007390619.1	GenBank	Enterobacter aerogenes	Proteobacteria
MDH	Cronobacter sakazakii	YP_007442222.1	GenBank	Cronobacter sakazakii	Proteobacteria
MDH	Rhodospirillum centenum	ACJ01419.1	GenBank	Rhodospirillum centenum	Proteobacteria
MDH	Candidatus Endolissoclinum	CP003539.1	GenBank	Candidatus Endolissoclinum	Proteobacteria
MDH	Citreicella sp.	ZP_05780036.1	GenBank	Citreicella sp.	Proteobacteria
MDH	alpha proteobacterium	ZP_06054715.1	GenBank	alpha proteobacterium	Proteobacteria
MDH	Verminephrobacter eiseniae	YP_995687.1	GenBank	Verminephrobacter eiseniae	Proteobacteria
MDH	Chromohalobacter salexigens	ABE59123.1	GenBank	Chromohalobacter salexigens	Proteobacteria
MDH	Gracilariopsis lemaneiformis	KM113491	GenBank	Gracilariopsis lemaneiformis	Rhodophyta
MDH	Symphyocladia latiuscula 2	KM113492	GenBank	Symphyocladia latiuscula	Rhodophyta
MDH	Cyanidioschyzon merolae 1	BAM81822.1	GenBank	Cyanidioschyzon merolae	Rhodophyta
MDH	Cyanidioschyzon merolae 2	BAM83512.1	GenBank	Cyanidioschyzon merolae	Rhodophyta
MDH	Eucheuma denticulatum	KM113499	GenBank	Eucheuma denticulatum	Rhodophyta
MDH	Grateloupia catenata	KM113502	GenBank	Grateloupia catenata	Rhodophyta
MDH	Symphyocladia latiuscula 1	KM113504	GenBank	Symphyocladia latiuscula	Rhodophyta
MDH	Gracilaria vermiculophylla	KM113505	GenBank	Gracilaria vermiculophylla	Rhodophyta
MDH	Neosiphonia japonica	KM113508	GenBank	Neosiphonia japonica	Rhodophyta
MDH	Pyropia yezoensis	KM203678	GenBank	Pyropia yezoensis	Rhodophyta
MDH	Ceramium kondoi	KM113457	GenBank	Ceramium kondoi	Rhodophyta
MDH	Mazzaella japonica	KM113458	GenBank	Mazzaella japonica	Rhodophyta
MDH	Galdieria sulphuraria 1	EME29734.1	GenBank	Galdieria sulphuraria	Rhodophyta
MDH	Galdieria sulphuraria 2	CAC80842.1	GenBank	Galdieria sulphuraria	Rhodophyta
MDH	Galdieria sulphuraria 3	EME29666.1	GenBank	Galdieria sulphuraria	Rhodophyta
MDH	Zea mays 2	NP_001105603.1	GenBank	Zea mays	Tracheophytes
MDH	Arabidopsis thaliana 2	NP_171936.1	GenBank	Arabidopsis thaliana	Tracheophytes
MDH	Sorghum bicolor 2	XP_002467079.1	GenBank	Sorghum bicolor	Tracheophytes
MDH	Glycine max	XP_003536287.1	GenBank	Glycine max	Tracheophytes
MDH	Sorghum bicolor 1	P37229.1	GenBank	Sorghum bicolor	Tracheophytes
MDH	Arabidopsis thaliana 1	NP_568875.2	GenBank	Arabidopsis thaliana	Tracheophytes
MDH	Zea mays 1	ACG28169.1	GenBank	Zea mays	Tracheophytes
MDH	Ishige okamurae	KM113459	GenBank	Ishige okamurae	Heterokontophyta
MDH	Punctaria latifolia	KM113460	GenBank	Punctaria latifolia	Heterokontophyta
MDH	Undaria pinnatifida	KM113463	GenBank	Undaria pinnatifida	Heterokontophyta
MDH	Sargassum henslowianum	KM113464	GenBank	Sargassum henslowianum	Heterokontophyta
MDH	Sargassum integerrimum	KM113465	GenBank	Sargassum integerrimum	Heterokontophyta
MDH	Desmarestia viridis	KM113466	GenBank	Desmarestia viridis	Heterokontophyta
MDH	Scytosiphon lomentaria	KM113470	GenBank	Scytosiphon lomentaria	Heterokontophyta
MDH	Sargassum muticum	KM113472	GenBank	Sargassum muticum	Heterokontophyta
MDH	Sargassum fusiforme	KM113473	GenBank	Sargassum fusiforme	Heterokontophyta
MDH	Colpomenia sinuosa	KM113476	GenBank	Colpomenia sinuosa	Heterokontophyta
MDH	Saccharina sculpera	KM113479	GenBank	Saccharina sculpera	Heterokontophyta
MDH	Sargassum horneri	KM113480	GenBank	Sargassum horneri	Heterokontophyta
MDH	Petalonia fascia	KM113486	GenBank	Petalonia fascia	Heterokontophyta
MDH	Sargassum hemiphyllum var.chinense	KM113488	GenBank	Sargassum hemiphyllum var.chinense	Heterokontophyta
MDH	Sargassum thunbergii	KM113490	GenBank	Sargassum thunbergii	Heterokontophyta
MDH	Punctaria latifolia	KM113461	GenBank	Punctaria latifolia	Heterokontophyta
MDH	Undaria pinnatifida	KM113462	GenBank	Undaria pinnatifida	Heterokontophyta
MDH	Scytosiphon lomentaria	KM113469	GenBank	Scytosiphon lomentaria	Heterokontophyta
MDH	Sargassum muticum	KM113471	GenBank	Sargassum muticum	Heterokontophyta
MDH	Colpomenia sinuosa	KM113477	GenBank	Colpomenia sinuosa	Heterokontophyta
MDH	Saccharina sculpera	KM113478	GenBank	Saccharina sculpera	Heterokontophyta
MDH	Sargassum horneri	KM113481	GenBank	Sargassum horneri	Heterokontophyta
MDH	Sargassum hemiphyllum var.chinense	KM113487	GenBank	Sargassum hemiphyllum var.chinense	Heterokontophyta
MDH	Sargassum thunbergii	KM113489	GenBank	Sargassum thunbergii	Heterokontophyta
MDH	Mazzaella japonica	KM113493	GenBank	Mazzaella japonica	Rhodophyta
MDH	Betaphycus philippinensis	KM113494	GenBank	Betaphycus philippinensis	Rhodophyta
MDH	Ahnfeltiopsis flabelliformis	KM113495	GenBank	Ahnfeltiopsis flabelliformis	Rhodophyta
MDH	Gracilaria chouae	KM113496	GenBank	Gracilaria chouae	Rhodophyta
MDH	Dumontia simplex	KM113497	GenBank	Dumontia simplex	Rhodophyta
MDH	Gracilariopsis lemaneiformis	KM113498	GenBank	Gracilariopsis lemaneiformis	Rhodophyta
MDH	Gracilaria blodgettii	KM113500	GenBank	Gracilaria blodgettii	Rhodophyta
MDH	Grateloupia chiangii	KM113501	GenBank	Grateloupia chiangii	Rhodophyta
MDH	Chondrus crispus	KM113503	GenBank	Chondrus crispus	Rhodophyta
MDH	Ceramium kondoi	KM113506	GenBank	Ceramium kondoi	Rhodophyta
MDH	Mazzaella japonica	KM113507	GenBank	Mazzaella japonica	Rhodophyta
MDH	Heterosiphonia pulchra	KM113509	GenBank	Heterosiphonia pulchra	Rhodophyta
ME	Metallosphaera sedula	ABP95219.1	GenBank	Metallosphaera sedula	Archaea
ME	Sulfolobus islandicus	ACR43040.1	GenBank	Sulfolobus islandicus	Archaea
ME	Halococcus salifodinae	ZP_21716348.1	GenBank	Halococcus salifodinae	Archaea
ME	Halalkalicoccus jeotgali	ADJ15331.1	GenBank	Halalkalicoccus jeotgali	Archaea
ME	Archaeoglobus veneficus	AEA47177.1	GenBank	Archaeoglobus veneficus	Archaea
ME	Chlamydomonas reinhardtii 2	XP_001689967.1	GenBank	Chlamydomonas reinhardtii	Chlorophyta
ME	Chlamydomonas reinhardtii 1	XP_001692779.1	GenBank	Chlamydomonas reinhardtii	Chlorophyta
ME	Ostreococcus lucimarinus 2	XP_001417301.1	GenBank	Ostreococcus lucimarinus	Chlorophyta
ME	Ostreococcus lucimarinus 1	XP_001418296.1	GenBank	Ostreococcus lucimarinus	Chlorophyta
ME	Ostreococcus tauri 1	XP_003078893.1	GenBank	Ostreococcus tauri	Chlorophyta
ME	Volvox carteri f. nagariensis	XP_002958284.1	GenBank	Volvox carteri f. nagariensis	Chlorophyta
ME	Ostreococcus lucimarinus 3	XP_001420849.1	GenBank	Ostreococcus lucimarinus	Chlorophyta
ME	Ostreococcus tauri 2	XP_003082416.1	GenBank	Ostreococcus tauri	Chlorophyta
ME	Guillardia theta 3	EKX43603.1	GenBank	Guillardia theta	Cryptophyta
ME	Guillardia theta 1	EKX44581.1	GenBank	Guillardia theta	Cryptophyta
ME	Guillardia theta 2	EKX51367.1	GenBank	Guillardia theta	Cryptophyta
ME	Guillardia theta 4	EKX54392.1	GenBank	Guillardia theta	Cryptophyta
ME	Guillardia theta 5	EKX55125.1	GenBank	Guillardia theta	Cryptophyta
ME	Guillardia theta 6	EKX44307.1	GenBank	Guillardia theta	Cryptophyta
ME	Leptolyngbya sp.	AFY36915.1	GenBank	Leptolyngbya sp.	Cyanobacteria
ME	Nostoc sp.	YP_007049733.1	GenBank	Nostoc sp.	Cyanobacteria
ME	Anabaena cylindrica	YP_007155437.1	GenBank	Anabaena cylindrica	Cyanobacteria
ME	Cyanothece sp.	ZP_08975854.1	GenBank	Cyanothece sp.	Cyanobacteria
ME	Punctaria latifolia	KM113531	GenBank	Punctaria latifolia	Heterokontophyta
ME	Phaeodactylum tricornutum 1	EEC48522.1	GenBank	Phaeodactylum tricornutum	Heterokontophyta
ME	Desmarestia viridis 1	KM113536	GenBank	Desmarestia viridis	Heterokontophyta
ME	Sargassum vachellianum 1	KM113539	GenBank	Sargassum vachellianum	Heterokontophyta
ME	Scytosiphon dotyi 1	KM113552	GenBank	Scytosiphon dotyi	Heterokontophyta
ME	Ectocarpus siliculosus 1	CBJ25596.1	GenBank	Ectocarpus siliculosus	Heterokontophyta
ME	Phaeodactylum tricornutum 2	EEC50704.1	GenBank	Phaeodactylum tricornutum	Heterokontophyta
ME	Thalassiosira pseudonana	EED92302.1	GenBank	Thalassiosira pseudonana	Heterokontophyta
ME	Desmarestia viridis 2	KM113537	GenBank	Desmarestia viridis	Heterokontophyta
ME	Sargassum vachellianum 2	KM113538	GenBank	Sargassum vachellianum	Heterokontophyta
ME	Dictyopteris undulata	KM113544	GenBank	Dictyopteris undulata	Heterokontophyta
ME	Scytosiphon dotyi 2	KM113553	GenBank	Scytosiphon dotyi	Heterokontophyta
ME	Ectocarpus siliculosus 2	CBN77654.1	GenBank	Ectocarpus siliculosus	Heterokontophyta
ME	Rhodobacter sphaeroides	YP_354299.1	GenBank	Rhodobacter sphaeroides	Proteobacteria
ME	Pelagibaca bermudensis	ZP_01441675.1	GenBank	Pelagibaca bermudensis	Proteobacteria
ME	Ralstonia solanacearum	YP_002260144.1	GenBank	Ralstonia solanacearum	Proteobacteria
ME	Acinetobacter baumannii	ZP_21454360.1	GenBank	Acinetobacter baumannii	Proteobacteria
ME	Rhodospirillum rubrum	YP_428623.1	GenBank	Rhodospirillum rubrum	Proteobacteria
ME	Rhodospirillum photometricum	YP_005415892.1	GenBank	Rhodospirillum photometricum	Proteobacteria
ME	Bartonella tribocorum	CAK01689.1	GenBank	Bartonella tribocorum	Proteobacteria
ME	Polaromonas naphthalenivorans	YP_981248.1	GenBank	Polaromonas naphthalenivorans	Proteobacteria
ME	Shewanella piezotolerans	ACJ27312.1	GenBank	Shewanella piezotolerans	Proteobacteria
ME	Magnetospirillum magneticum	YP_420083.1	GenBank	Magnetospirillum magneticum	Proteobacteria
ME	Gracilaria chouae	KM113512	GenBank	Gracilaria chouae	Rhodophyta
ME	Eucheuma denticulatum 1	KM113516	GenBank	Eucheuma denticulatum	Rhodophyta
ME	Cyanidioschyzon merolae	BAM80193.1	GenBank	Cyanidioschyzon merolae	Rhodophyta
ME	Gloiopeltis furcata 1	KM113520	GenBank	Gloiopeltis furcata	Rhodophyta
ME	Neosiphonia japonica 1	KM113526	GenBank	Neosiphonia japonica	Rhodophyta
ME	Neosiphonia japonica 2	KM113527	GenBank	Neosiphonia japonica	Rhodophyta
ME	Eucheuma denticulatum 2	KM113558	GenBank	Eucheuma denticulatum	Rhodophyta
ME	Gloiopeltis furcata 2	KM113559	GenBank	Gloiopeltis furcata	Rhodophyta
ME	Gracilaria vermiculophylla	KM113561	GenBank	Gracilaria vermiculophylla	Rhodophyta
ME	Galdieria sulphuraria	EME30255.1	GenBank	Galdieria sulphuraria	Rhodophyta
ME	Zea mays 3	NP_001150965.1	GenBank	Zea mays	Tracheophytes
ME	Zea mays 2	NP_001152396.1	GenBank	Zea mays	Tracheophytes
ME	Zea mays 1	NP_001105292.1	GenBank	Zea mays	Tracheophytes
ME	Arabidopsis thaliana 1	NP_179580.1	GenBank	Arabidopsis thaliana	Tracheophytes
ME	Arabidopsis thaliana 2	NP_197960.1	GenBank	Arabidopsis thaliana	Tracheophytes
ME	Sorghum bicolor 1	XP_002456340.1	GenBank	Sorghum bicolor	Tracheophytes
ME	Sorghum bicolor 2	XP_002440734.1	GenBank	Sorghum bicolor	Tracheophytes
ME	Zea mays 4	NP_001183119.1	GenBank	Zea mays	Tracheophytes
ME	Solanum tuberosum 1	P37225.1	GenBank	Solanum tuberosum	Tracheophytes
ME	Solanum tuberosum 2	P37221.1	GenBank	Solanum tuberosum	Tracheophytes
ME	Sorghum bicolor 3	XP_002466978.1	GenBank	Sorghum bicolor	Tracheophytes
ME	Sorghum bicolor 4	XP_002462893.1	GenBank	Sorghum bicolor	Tracheophytes
ME	Amaranthus hypochondriacus	AAA19014.1	GenBank	Amaranthus hypochondriacus	Tracheophytes
ME	Punctaria latifolia	KM113532	GenBank	Punctaria latifolia	Heterokontophyta
ME	Undaria pinnatifida	KM113533	GenBank	Undaria pinnatifida	Heterokontophyta
ME	Sargassum henslowianum	KM113534	GenBank	Sargassum henslowianum	Heterokontophyta
ME	Sargassum integerrimum	KM113535	GenBank	Sargassum integerrimum	Heterokontophyta
ME	Scytosiphon lomentaria	KM113540	GenBank	Scytosiphon lomentaria	Heterokontophyta
ME	Sargassum muticum	KM113542	GenBank	Sargassum muticum	Heterokontophyta
ME	Sargassum fusiforme	KM113543	GenBank	Sargassum fusiforme	Heterokontophyta
ME	Dictyopteris undulata	KM113545	GenBank	Dictyopteris undulata	Heterokontophyta
ME	Colpomenia sinuosa	KM113546	GenBank	Colpomenia sinuosa	Heterokontophyta
ME	Saccharina sculpera	KM113547	GenBank	Saccharina sculpera	Heterokontophyta
ME	Sargassum horneri	KM113550	GenBank	Sargassum horneri	Heterokontophyta
ME	Punctaria latifolia	KM113530	GenBank	Punctaria latifolia	Heterokontophyta
ME	Ishige okamurae	KM113529	GenBank	Ishige okamurae	Heterokontophyta
ME	Saccharina japonica	KM113551	GenBank	Saccharina japonica	Heterokontophyta
ME	Petalonia fascia	KM113555	GenBank	Petalonia fascia	Heterokontophyta
ME	Sargassum thunbergii	KM113556	GenBank	Sargassum thunbergii	Heterokontophyta
ME	Sargassum muticum	KM113541	GenBank	Sargassum muticum	Heterokontophyta
ME	Saccharina sculpera	KM113548	GenBank	Saccharina sculpera	Heterokontophyta
ME	Sargassum horneri	KM113549	GenBank	Sargassum horneri	Heterokontophyta
ME	Petalonia fascia	KM113554	GenBank	Petalonia fascia	Heterokontophyta
ME	Betaphycus philippinensis	KM113510	GenBank	Betaphycus philippinensis	Rhodophyta
ME	Ahnfeltiopsis flabelliformis	KM113511	GenBank	Ahnfeltiopsis flabelliformis	Rhodophyta
ME	Dumontia simplex	KM113513	GenBank	Dumontia simplex	Rhodophyta
ME	Grateloupia livida	KM113514	GenBank	Grateloupia livida	Rhodophyta
ME	Gracilariopsis lemaneiformis	KM113515	GenBank	Gracilariopsis lemaneiformis	Rhodophyta
ME	Gracilaria blodgettii	KM113517	GenBank	Gracilaria blodgettii	Rhodophyta
ME	Grateloupia chiangii	KM113518	GenBank	Grateloupia chiangii	Rhodophyta
ME	Grateloupia catenata	KM113519	GenBank	Grateloupia catenata	Rhodophyta
ME	Chondrus crispus	KM113521	GenBank	Chondrus crispus	Rhodophyta
ME	Grateloupia turuturu	KM113522	GenBank	Grateloupia turuturu	Rhodophyta
ME	Symphyocladia latiuscula	KM113523	GenBank	Symphyocladia latiuscula	Rhodophyta
ME	Ceramium kondoi	KM113524	GenBank	Ceramium kondoi	Rhodophyta
ME	Mazzaella japonica	KM113525	GenBank	Mazzaella japonica	Rhodophyta
ME	Kappaphycus alvarezii	KM113557	GenBank	Kappaphycus alvarezii	Rhodophyta
ME	Chondrus crispus	KM113560	GenBank	Chondrus crispus	Rhodophyta
ME	Mazzaella japonica	KM113562	GenBank	Mazzaella japonica	Rhodophyta
ME	Heterosiphonia pulchra	KM113528	GenBank	Heterosiphonia pulchra	Rhodophyta
PCK	Dictyostelium discoideum	XP_645396.1	GenBank	Dictyostelium discoideum	Amoeba
PCK	Aeropyrum pernix	NP 146913.2	GenBank	Aeropyrum pernix	Archaea
PCK	Desulfurococcus fermentans	YP 006401493.1	GenBank	Desulfurococcus fermentans	Archaea
PCK	Sulfolobus solfataricus	NP 343876.1	GenBank	Sulfolobus solfataricus	Archaea
PCK	Halobacterium sp.	ZP 09028608.1	GenBank	Halobacterium sp.	Archaea
PCK	Haloterrigena turkmenica	YP 003406298.1	GenBank	Haloterrigena turkmenica	Archaea
PCK	Thermococcus gammatolerans	YP 002960137.1	GenBank	Thermococcus gammatolerans	Archaea
PCK	Chlamydomonas reinhardtii	XP 001694964.1	GenBank	Chlamydomonas reinhardtii	Chlorophyta
PCK	Chlorella variabilis 2	EFN51893.1	GenBank	Chlorella variabilis	Chlorophyta
PCK	Chlorella variabilis 1	EFN52587.1	GenBank	Chlorella variabilis	Chlorophyta
PCK	Volvox carteri f. nagariensis 1	XP 002951380.1	GenBank	Volvox carteri f. nagariensis	Chlorophyta
PCK	Volvox carteri f. nagariensis 2	XP 002951381.1	GenBank	Volvox carteri f. nagariensis	Chlorophyta
PCK	Guillardia theta	EKX34557.1	GenBank	Guillardia theta	Cryptophyta
PCK	Cyanophora paradoxa	hz_25517	Cyanophora Genome Database	Cyanophora paradoxa	Glaucophyta
PCK	Phaeodactylum tricornutum	XP 002183984.1	GenBank	Phaeodactylum tricornutum	Heterokontophyta
PCK	Thalassiosira oceanica	EJK72083.1	GenBank	Thalassiosira oceanica	Heterokontophyta
PCK	Thalassiosira pseudonana	XP 002290145.1	GenBank	Thalassiosira pseudonana	Heterokontophyta
PCK	Ishige okamurae	KM113563	GenBank	Ishige okamurae	Heterokontophyta
PCK	Ectocarpus siliculosus	CBJ26625.1	GenBank	Ectocarpus siliculosus	Heterokontophyta
PCK	Undaria pinnatifida	KM113565	GenBank	Undaria pinnatifida	Heterokontophyta
PCK	Desmarestia viridis	KM113568	GenBank	Desmarestia viridis	Heterokontophyta
PCK	Sargassum vachellianum	KM113569	GenBank	Sargassum vachellianum	Heterokontophyta
PCK	Saccharina japonica	KM113575	GenBank	Saccharina japonica	Heterokontophyta
PCK	Alicycliphilus denitrificans	YP_004386057.1	GenBank	Alicycliphilus denitrificans	Proteobacteria
PCK	Burkholderia thailandensis	ZP_05587823.1	GenBank	Burkholderia thailandensis	Proteobacteria
PCK	Arthrospira platensis str. Paraca	ZP 11274877.1	GenBank	Arthrospira platensis str. Paraca	Proteobacteria
PCK	Cyanothece sp.	YP 003139710.1	GenBank	Cyanothece sp.	Proteobacteria
PCK	Microcystis aeruginosa 1	YP 001655630.1	GenBank	Microcystis aeruginosa	Proteobacteria
PCK	Microcystis aeruginosa 2	ZP 18843433.1	GenBank	Microcystis aeruginosa	Proteobacteria
PCK	Rhodospirillum rubrum	YP 006049761.1	GenBank	Rhodospirillum rubrum	Proteobacteria
PCK	Pyropia yezoensis	KM113580	GenBank	Pyropia yezoensis	Rhodophyta
PCK	Galdieria sulphuraria 1	EME27660.1	GenBank	Galdieria sulphuraria	Rhodophyta
PCK	Galdieria sulphuraria 2	EME28834.1	GenBank	Galdieria sulphuraria	Rhodophyta
PCK	Trichomonas vaginalis 1	XP_001321640.1	GenBank	Trichomonas vaginalis	Trichomonad
PCK	Trichomonas vaginalis 2	XP_001328798.1	GenBank	Trichomonas vaginalis	Trichomonad
PCK	Oryza sativa	NP 001049595.1	GenBank	Oryza sativa	Tracheophytes
PCK	Zea mays 2	NP 001104847.1	GenBank	Zea mays	Tracheophytes
PCK	Zea mays 1	NP 001146178.1	GenBank	Zea mays	Tracheophytes
PCK	Punctaria latifolia	KM113564	GenBank	Punctaria latifolia	Heterokontophyta
PCK	Sargassum henslowianum	KM113566	GenBank	Sargassum henslowianum	Heterokontophyta
PCK	Sargassum integerrimum	KM113567	GenBank	Sargassum integerrimum	Heterokontophyta
PCK	Scytosiphon lomentaria	KM113570	GenBank	Scytosiphon lomentaria	Heterokontophyta
PCK	Sargassum muticum	KM113571	GenBank	Sargassum muticum	Heterokontophyta
PCK	Colpomenia sinuosa	KM113572	GenBank	Colpomenia sinuosa	Heterokontophyta
PCK	Saccharina sculpera	KM113573	GenBank	Saccharina sculpera	Heterokontophyta
PCK	Sargassum horneri	KM113574	GenBank	Sargassum horneri	Heterokontophyta
PCK	Scytosiphon dotyi	KM113576	GenBank	Scytosiphon dotyi	Heterokontophyta
PCK	Petalonia fascia	KM113577	GenBank	Petalonia fascia	Heterokontophyta
PCK	Sargassum hemiphyllum var.chinense	KM113578	GenBank	Sargassum hemiphyllum	Heterokontophyta
PCK	Sargassum thunbergii	KM113579	GenBank	Sargassum thunbergii	Heterokontophyta
AST	Caldivirga maquilingensis	YP_001540161.1	GenBank	Caldivirga maquilingensis	Archaea
AST	Dictyostelium discoideum 1	EGC28699.1	GenBank	Dictyostelium discoideum	Amoeba
AST	Dictyostelium discoideum 2	XP_640082.1	GenBank	Dictyostelium discoideum	Amoeba
AST	Dictyostelium discoideum 3	EGC30356.1	GenBank	Dictyostelium discoideum	Amoeba
AST	Dictyostelium discoideum 4	XP_646849.1	GenBank	Dictyostelium discoideum	Amoeba
AST	Sulfolobus solfataricus	NP_342388.1	GenBank	Sulfolobus solfataricus	Archaea
AST	Halococcus salifodinae	ZP_21714115.1	GenBank	Halococcus salifodinae	Archaea
AST	Thermoplasma acidophilum	NP_394004.1	GenBank	Thermoplasma acidophilum	Archaea
AST	Chlamydomonas reinhardtii 4	EDP09991.1	GenBank	Chlamydomonas reinhardtii	Chlorophyta
AST	Chlamydomonas reinhardtii 1	EDP07735.1	GenBank	Chlamydomonas reinhardtii	Chlorophyta
AST	Chlamydomonas reinhardtii 2	EDP08586.1	GenBank	Chlamydomonas reinhardtii	Chlorophyta
AST	Chlamydomonas reinhardtii 5	XP_001694895.1	GenBank	Chlamydomonas reinhardtii	Chlorophyta
AST	Chlamydomonas reinhardtii 3	XP_001695040.1	GenBank	Chlamydomonas reinhardtii	Chlorophyta
AST	Ostreococcus lucimarinus 1	XP_001417950.1	GenBank	Ostreococcus lucimarinus	Chlorophyta
AST	Ostreococcus lucimarinus 2	XP_001421566.1	GenBank	Ostreococcus lucimarinus	Chlorophyta
AST	Ostreococcus tauri 1	XP_003079226.1	GenBank	Ostreococcus tauri	Chlorophyta
AST	Ostreococcus tauri 2	XP_003083519.1	GenBank	Ostreococcus tauri	Chlorophyta
AST	Volvox carteri f. nagariensis 2	XP_002946497.1	GenBank	Volvox carteri f. nagariensis	Chlorophyta
AST	Volvox carteri f. nagariensis 1	XP_002954714.1	GenBank	Volvox carteri f. nagariensis	Chlorophyta
AST	Guillardia theta 1	EKX55489.1	GenBank	Guillardia theta	Cryptophyta
AST	Guillardia theta 2	EKX35506.1	GenBank	Guillardia theta	Cryptophyta
AST	Guillardia theta 3	EKX39744.1	GenBank	Guillardia theta	Cryptophyta
AST	Guillardia theta 4	EKX40945.1	GenBank	Guillardia theta	Cryptophyta
AST	Guillardia theta 5	EKX51124.1	GenBank	Guillardia theta	Cryptophyta
AST	Guillardia theta 6	EKX31760.1	GenBank	Guillardia theta	Cryptophyta
AST	Guillardia theta 7	EKX45254.1	GenBank	Guillardia theta	Cryptophyta
AST	Cyanothece sp.	EAZ88997.1	GenBank	Cyanothece sp.	Cyanobacteria
AST	Prochlorococcus marinus	NC_008820.1	GenBank	Prochlorococcus marinus	Cyanobacteria
AST	Synechocystis sp.	NP_442725.1	GenBank	Synechocystis sp.	Cyanobacteria
AST	Cyanophora paradoxa 1	hz-7528	Cyanophora Genome Database	Cyanophora paradoxa	Glaucophyta
AST	Cyanophora paradoxa 2	hz-19158	Cyanophora Genome Database	Cyanophora paradoxa	Glaucophyta
AST	Cyanophora paradoxa 3	hz-37662	Cyanophora Genome Database	Cyanophora paradoxa	Glaucophyta
AST	Cyanophora paradoxa 4	hz-53213	Cyanophora Genome Database	Cyanophora paradoxa	Glaucophyta
AST	Phaeodactylum tricornutum 1	EEC43248.1	GenBank	Phaeodactylum tricornutum	Heterokontophyta
AST	Phaeodactylum tricornutum 2	EEC50676.1	GenBank	Phaeodactylum tricornutum	Heterokontophyta
AST	Phaeodactylum tricornutum 3	ACI65601.1	GenBank	Phaeodactylum tricornutum	Heterokontophyta
AST	Phaeodactylum tricornutum 4	EEC42752.1	GenBank	Phaeodactylum tricornutum	Heterokontophyta
AST	Thalassiosira pseudonana 3	EED95633.1	GenBank	Thalassiosira pseudonana	Heterokontophyta
AST	Thalassiosira oceanica	EJK62313.1	GenBank	Thalassiosira oceanica	Heterokontophyta
AST	Thalassiosira pseudonana 1	ACI64915.1	GenBank	Thalassiosira pseudonana	Heterokontophyta
AST	Thalassiosira pseudonana 2	EED87452.1	GenBank	Thalassiosira pseudonana	Heterokontophyta
AST	Ectocarpus siliculosus 1	CBJ31983.1	GenBank	Ectocarpus siliculosus	Heterokontophyta
AST	Ectocarpus siliculosus 2	CBJ48382.1	GenBank	Ectocarpus siliculosus	Heterokontophyta
AST	Ectocarpus siliculosus 3	CBN75546.1	GenBank	Ectocarpus siliculosus	Heterokontophyta
AST	Undaria pinnatifida 3	KM113387	GenBank	Undaria pinnatifida	Heterokontophyta
AST	Undaria pinnatifida 2	KM113389	GenBank	Undaria pinnatifida	Heterokontophyta
AST	Undaria pinnatifida 1	KM113390	GenBank	Undaria pinnatifida	Heterokontophyta
AST	Desmarestia viridis 3	KM113396	GenBank	Desmarestia viridis	Heterokontophyta
AST	Desmarestia viridis 1	KM113397	GenBank	Desmarestia viridis	Heterokontophyta
AST	Desmarestia viridis 2	KM113398	GenBank	Desmarestia viridis	Heterokontophyta
AST	Saccharina sculpera 3	KM113413	GenBank	Saccharina sculpera	Heterokontophyta
AST	Saccharina sculpera 1	KM113414	GenBank	Saccharina sculpera	Heterokontophyta
AST	Saccharina sculpera 2	KM113415	GenBank	Saccharina sculpera	Heterokontophyta
AST	Sargassum hemiphyllum var.chinense 1	KM113425	GenBank	Sargassum hemiphyllum var.chinense	Heterokontophyta
AST	Sargassum hemiphyllum var.chinense 3	KM113426	GenBank	Sargassum hemiphyllum var.chinense	Heterokontophyta
AST	Sargassum hemiphyllum var.chinense 2	KM113427	GenBank	Sargassum hemiphyllum var.chinense	Heterokontophyta
AST	Burkholderia xenovorans	YP_557158.1	GenBank	Burkholderia xenovorans	Proteobacteria
AST	Pseudomonas fluorescens 1	EFQ61817.1	GenBank	Pseudomonas fluorescens	Proteobacteria
AST	Pseudomonas fluorescens 2	EFQ62213.1	GenBank	Pseudomonas fluorescens	Proteobacteria
AST	Pseudomonas fluorescens 3	EFQ61167.1	GenBank	Pseudomonas fluorescens	Proteobacteria
AST	Pseudomonas fluorescens 4	EFQ61521.1	GenBank	Pseudomonas fluorescens	Proteobacteria
AST	Azospirillum sp.	BAI70829.1	GenBank	Azospirillum sp.	Proteobacteria
AST	Phaeospirillum molischianum	CCG43011.1	GenBank	Phaeospirillum molischianum	Proteobacteria
AST	Rhodospirillum centenum	YP_002298089.1	GenBank	Rhodospirillum centenum	Proteobacteria
AST	Grateloupia turuturu 1	KM113455	GenBank	Grateloupia turuturu	Rhodophyta
AST	Gracilaria vermiculophylla 1	KM113456	GenBank	Gracilaria vermiculophylla	Rhodophyta
AST	Chondrus crispus	KM113454	GenBank	Chondrus crispus	Rhodophyta
AST	Eucheuma denticulatum 1	KM113453	GenBank	Eucheuma denticulatum	Rhodophyta
AST	Galdieria sulphuraria 1	EME28769.1	GenBank	Galdieria sulphuraria	Rhodophyta
AST	Galdieria sulphuraria 2	EME29350.1	GenBank	Galdieria sulphuraria	Rhodophyta
AST	Galdieria sulphuraria 3	EME28574.1	GenBank	Galdieria sulphuraria	Rhodophyta
AST	Cyanidioschyzon merolae 1	BAM79072.1	GenBank	Cyanidioschyzon merolae	Rhodophyta
AST	Cyanidioschyzon merolae 2	BAM81392.1	GenBank	Cyanidioschyzon merolae	Rhodophyta
AST	Eucheuma denticulatum 2	KM113438	GenBank	Eucheuma denticulatum	Rhodophyta
AST	Grateloupia turuturu 2	KM113444	GenBank	Grateloupia turuturu	Rhodophyta
AST	Gracilaria vermiculophylla 2	KM113446	GenBank	Gracilaria vermiculophylla	Rhodophyta
AST	Pyropia yezoensis	KM113450	GenBank	Pyropia yezoensis	Rhodophyta
AST	Arabidopsis thaliana 2	AAA79369.1	GenBank	Arabidopsis thaliana	Tracheophytes
AST	Arabidopsis thaliana 3	AAA79371.1	GenBank	Arabidopsis thaliana	Tracheophytes
AST	Arabidopsis thaliana 1	CAA56932.1	GenBank	Arabidopsis thaliana	Tracheophytes
AST	Arabidopsis thaliana 4	NP_565529.1	GenBank	Arabidopsis thaliana	Tracheophytes
AST	Oryza sativa 3	ABF95473.1	GenBank	Oryza sativa	Tracheophytes
AST	Oryza sativa 1	BAB63467.1	GenBank	Oryza sativa	Tracheophytes
AST	Panicum miliaceum 2	BAA04993.1	GenBank	Panicum miliaceum	Tracheophytes
AST	Panicum miliaceum 3	BAA04992.1	GenBank	Panicum miliaceum	Tracheophytes
AST	Panicum miliaceum 1	BAA08106.1	GenBank	Panicum miliaceum	Tracheophytes
AST	Zea mays 1	ACG33777.1	GenBank	Zea mays	Tracheophytes
AST	Zea mays 5	ACG37512.1	GenBank	Zea mays	Tracheophytes
AST	Zea mays 3	DAA57530.1	GenBank	Zea mays	Tracheophytes
AST	Zea mays 2	AFW71155.1	GenBank	Zea mays	Tracheophytes
AST	Zea mays 4	DAA61742.1	GenBank	Zea mays	Tracheophytes
AST	Oryza sativa 2	NP_001044936.1	GenBank	Oryza sativa	Tracheophytes
AST	Punctaria latifolia	KM113384	GenBank	Punctaria latifolia	Heterokontophyta
AST	Punctaria latifolia	KM113385	GenBank	Punctaria latifolia	Heterokontophyta
AST	Punctaria latifolia	KM113386	GenBank	Punctaria latifolia	Heterokontophyta
AST	Undaria pinnatifida	KM113388	GenBank	Undaria pinnatifida	Heterokontophyta
AST	Sargassum henslowianum	KM113391	GenBank	Sargassum henslowianum	Heterokontophyta
AST	Sargassum henslowianum	KM113392	GenBank	Sargassum henslowianum	Heterokontophyta
AST	Sargassum integerrimum	KM113393	GenBank	Sargassum integerrimum	Heterokontophyta
AST	Sargassum integerrimum	KM113394	GenBank	Sargassum integerrimum	Heterokontophyta
AST	Sargassum integerrimum	KM113395	GenBank	Sargassum integerrimum	Heterokontophyta
AST	Sargassum vachellianum	KM113399	GenBank	Sargassum vachellianum	Heterokontophyta
AST	Sargassum vachellianum	KM113400	GenBank	Sargassum vachellianum	Heterokontophyta
AST	Sargassum vachellianum	KM113401	GenBank	Sargassum vachellianum	Heterokontophyta
AST	Scytosiphon lomentaria	KM113402	GenBank	Scytosiphon lomentaria	Heterokontophyta
AST	Scytosiphon lomentaria	KM113403	GenBank	Scytosiphon lomentaria	Heterokontophyta
AST	Scytosiphon lomentaria	KM113404	GenBank	Scytosiphon lomentaria	Heterokontophyta
AST	Sargassum muticum	KM113405	GenBank	Sargassum muticum	Heterokontophyta
AST	Sargassum muticum	KM113406	GenBank	Sargassum muticum	Heterokontophyta
AST	Sargassum fusiforme	KM113407	GenBank	Sargassum fusiforme	Heterokontophyta
AST	Sargassum fusiforme	KM113408	GenBank	Sargassum fusiforme	Heterokontophyta
AST	Dictyopteris undulata	KM113409	GenBank	Dictyopteris undulata	Heterokontophyta
AST	Dictyopteris undulata	KM113410	GenBank	Dictyopteris undulata	Heterokontophyta
AST	Colpomenia sinuosa	KM113411	GenBank	Colpomenia sinuosa	Heterokontophyta
AST	Colpomenia sinuosa	KM113412	GenBank	Colpomenia sinuosa	Heterokontophyta
AST	Sargassum horneri	KM113416	GenBank	Sargassum horneri	Heterokontophyta
AST	Sargassum horneri	KM113417	GenBank	Sargassum horneri	Heterokontophyta
AST	Saccharina japonica	KM113418	GenBank	Saccharina japonica	Heterokontophyta
AST	Saccharina japonica	KM113419	GenBank	Saccharina japonica	Heterokontophyta
AST	Scytosiphon dotyi	KM113420	GenBank	Scytosiphon dotyi	Heterokontophyta
AST	Scytosiphon dotyi	KM113421	GenBank	Scytosiphon dotyi	Heterokontophyta
AST	Petalonia fascia	KM113422	GenBank	Petalonia fascia	Heterokontophyta
AST	Petalonia fascia	KM113423	GenBank	Petalonia fascia	Heterokontophyta
AST	Petalonia fascia	KM113424	GenBank	Petalonia fascia	Heterokontophyta
AST	Sargassum thunbergii	KM113428	GenBank	Sargassum thunbergii	Heterokontophyta
AST	Sargassum thunbergii	KM113429	GenBank	Sargassum thunbergii	Heterokontophyta
AST	Sargassum thunbergii	KM113430	GenBank	Sargassum thunbergii	Heterokontophyta
AST	Sargassum thunbergii	KM113431	GenBank	Sargassum thunbergii	Heterokontophyta
AST	Betaphycus philippinensis	KM113432	GenBank	Betaphycus philippinensis	Rhodophyta
AST	Ahnfeltiopsis flabelliformis	KM113433	GenBank	Ahnfeltiopsis flabelliformis	Rhodophyta
AST	Dumontia simplex	KM113434	GenBank	Dumontia simplex	Rhodophyta
AST	Kappaphycus alvarezii	KM113435	GenBank	Kappaphycus alvarezii	Rhodophyta
AST	Grateloupia livida	KM113436	GenBank	Grateloupia livida	Rhodophyta
AST	Gracilariopsis lemaneiformis	KM113437	GenBank	Gracilariopsis lemaneiformis	Rhodophyta
AST	Gracilaria blodgettii	KM113439	GenBank	Gracilaria blodgettii	Rhodophyta
AST	Grateloupia chiangii	KM113440	GenBank	Grateloupia chiangii	Rhodophyta
AST	Grateloupia catenata	KM113441	GenBank	Grateloupia catenata	Rhodophyta
AST	Gloiopeltis furcata	KM113442	GenBank	Gloiopeltis furcata	Rhodophyta
AST	Chondrus crispus	KM113443	GenBank	Chondrus crispus	Rhodophyta
AST	Symphyocladia latiuscula	KM113445	GenBank	Symphyocladia latiuscula	Rhodophyta
AST	Mazzaella japonica	KM113447	GenBank	Mazzaella japonica	Rhodophyta
AST	Neosiphonia japonica	KM113448	GenBank	Neosiphonia japonica	Rhodophyta
AST	Grateloupia filicina	KM113449	GenBank	Grateloupia filicina	Rhodophyta
AST	Pyropia yezoensis	KM113451	GenBank	Pyropia yezoensis	Rhodophyta
AST	Pyropia yezoensis	KM113452	GenBank	Pyropia yezoensis	Rhodophyta
