# Supplementary material for: Phylogeny of C4-Photosynthesis Enzymes Based on Algal Transcriptomic and Genomic Data Supports an Archaeal/Proteobacterial Origin and Multiple Duplication for Most C4-Related Genes
Source: PLoS One. 2014 Oct 14;9(10):e110154. doi: 10.1371/journal.pone.0110154 (PMC4196954; doi:10.1371/journal.pone.0110154)
Supplement: Table S3 — Genes identified for coding enzymes of each biochemical variant of C4 photosynthesis in cyanobacteria and algae species. (XLSX) [file pone.0110154.s003.xlsx]

## Sheet: Table S3
Table S3. Genes identified for coding enzymes of each biochemical variant of C4 photosynthesis in cyanobacteria and algae species.
C4 pathway	Species	NADP-ME				NAD-ME						PCK
		4.1.1.31	2.7.9.1	1.1.1.82	1.1.1.40	4.1.1.31	2.7.9.1	2.6.1.1	1.1.1.37	1.1.1.39	2.6.1.2	4.1.1.31	2.7.9.1	2.6.1.1	4.1.1.49	2.7.1.40	2.6.1.2
Cyanobacteria	Synechocystis sp.	+				+		+				+		+		+
Cyanobacteria	Cyanothece sp.	+				+						+			+	+
Cyanobacteria	Trichodesmium erythraeum	+				+		+				+		+		+
Cyanobacteria	Nostoc sp.	+			+	+		+	+			+		+		+
Cyanobacteria	Prochlorococcus marinus	+				+		+	+			+		+		+
Chlorophyta	Chlamydomonas reinhardtii	+	+	+	+	+	+	+	+	+	+	+	+	+	+	+	+
Chlorophyta	Volvox carteri f. nagariensis	+	+	+	+	+	+	+	+		+	+	+	+	+	+	+
Chlorophyta	Ostreococcus lucimarinus	+	+	+	+	+	+	+	+	+	+	+	+	+		+	+
Chlorophyta	Ostreococcus tauri	+	+	+	+	+	+	+	+	+	+	+	+	+		+	+
Rhodophyta	Cyanidioschyzon merolae	+	+		+	+	+	+	+		+	+	+	+	+	+	+
Rhodophyta	Pyropia yezoensis	+	+		-	+	+	+	+		+	+	+	+	+	+	+
Rhodophyta	Heterosiphonia pulchra	+	+		+	+	+	+	+		+	+	+	+	+	+	+
Rhodophyta	Grateloupia livida	+	+		+	+	+	+	+	+	+	+	+	+		+	+
Rhodophyta	Grateloupia chiangii	+	+		+	+	+	+	+	+	+	+	+	+		+	+
Rhodophyta	Grateloupia catenata	+	+		+	+	+	+	+		+	+	+	+	+	+	+
Rhodophyta	Gracilaria vermiculophylla	+	+		+	+	+	+	+	+	+	+	+	+		+	+
Rhodophyta	Gracilaria blodgettii	+	+		+	+	+	+	+		+	+	+	+	+	+	+
Rhodophyta	Gracilariopsis lemaneiformis	+	+		+	+	+	+	+		+	+	+	+	+	+	+
Rhodophyta	Kappaphycus alvarezii	+	+		+	+	+	+	+	+	+	+	+	+		+	+
Rhodophyta	Eucheuma denticulatum	+	+		+	+	+	+	+	+	+	+	+	+			+
Rhodophyta	Chondrus crispus	+	+		+	+	+	+	+	+	+	+	+	+		+	+
Rhodophyta	Dumontia simplex	+	+		+	+	+	+	+		+	+	+	+	+	+	+
Heterokontophyta	Phaeodactylum tricornutum	+	+		+	+	+	+	+	+	+	+	+	+	+	+	+
Heterokontophyta	Thalassiosira pseudonana	+	+		+	+	+	+	+		+	+	+	+	+	+	+
Heterokontophyta	Ectocarpus siliculosus	+	+		+	+	+	+	+	+	+	+	+	+	+	+	+
Heterokontophyta	Colpomenia sinuosa	+	+		+	+	+	+	+		+	+	+	+	+	+	+
Heterokontophyta	Petalonia fascia	+	+		+	+	+	+	+	+	+	+	+	+	+	+	+
Heterokontophyta	Punctaria latifolia	+	+		+	+	+	+	+	+	+	+	+	+	+	+	+
Heterokontophyta	Scytosiphon lomentaria	+	+		+	+	+	+	+	+	+	+	+	+	+	+	+
Heterokontophyta	Scytosiphon dotyi	+	+		+	+	+	+	+	+	+	+	+	+	+	+	+
Heterokontophyta	Desmarestia viridis	+	+		+	+	+	+	+	+	+	+	+	+	+	+	+
Heterokontophyta	Undaria pinnatifida	+	+		+	+	+	+	+		+	+	+	+	+	+	+
Heterokontophyta	Saccharina japonica	+	+		+	+	+	+	+	+	+	+	+	+	+	+	+
Heterokontophyta	Saccharina sculpera	+	+		+	+	+	+	+	+	+	+	+	+	+	+	+
Heterokontophyta	Dictyopteris undulata	+	+		+	+	+	+	+	+	+	+	+	+	+	+	+
Heterokontophyta	Ishige okamurai	+	+		+	+	+	+	+		+	+	+	+	+	+	+
Heterokontophyta	Sargassum hemiphyllum var. chinense	+	+		+	+	+	+	+	+	+	+	+	+	+	+	+
Heterokontophyta	Sargassum henslowianum	+	+		+	+	+	+	+	+	+	+	+	+	+	+	+
Heterokontophyta	Sargassum horneri	+	+		+	+	+	+	+	+	+	+	+	+	+	+	+
Heterokontophyta	Sargassum integerrimum	+	+		+	+	+	+	+	+	+	+	+	+	+	+	+
Heterokontophyta	Sargassum thunbergii	+	+		+	+	+	+	+	+	+	+	+	+	+	+	+
Heterokontophyta	Sargassum fusiforme	+	+		+	+	+	+	+	+	+	+	+	+	+	+	+
Heterokontophyta	Sargassum vachellianum	+	+		+	+	+	+	+	+	+	+	+	+	+	+	+
‘plus’indicates gene prensence in each species.
