# Supplementary material for: Phylogeny of C4-Photosynthesis Enzymes Based on Algal Transcriptomic and Genomic Data Supports an Archaeal/Proteobacterial Origin and Multiple Duplication for Most C4-Related Genes
Source: PLoS One. 2014 Oct 14;9(10):e110154. doi: 10.1371/journal.pone.0110154 (PMC4196954; doi:10.1371/journal.pone.0110154)
Supplement: Table S4 — Species information of 18 brown algae and 21 red algae for transcriptome sequencing. (XLSX) [file pone.0110154.s004.xlsx]

## Sheet: Table S4
Table S4. Species information of 18 brown algae and 21 red algae for transcriptome sequencing.
Phylum	Class	Order	Family	Species	Tissue	Date	Location
Heterokontophyta	Phaeophyceae	Desmarestiales	Desmarestiaceae	Desmarestia viridis	Branches/ leaves	2012-03-20	E120°21'11'', N36°02'59''
		Dictyotales	Dictyotaceae	Dictyopteris undulata	Leaves	2012-03-20	E120°21'11'', N36°02'59''
		Ishigeales	Ishigeaceae	Ishige okamurai	Branches	2012-02-29	E117°06'28'', N23°28'53''
		Laminariales	Laminariaceae	Saccharina japonica	Leaves	2011-04-16	E122°36'48'', N37°15'54''
				Saccharina sculpera	Leaves	2011-07-27	E122°36'48'', N37°15'54''
			Alariaceae	Undaria pinnatifida	Leaves	2012-03-07	E120°25'51'', N36°3'7''
		Ectocarpales	Chordariaceae	Punctaria latifolia	Leaves	2012-03-20	E120°21'50'', N36°02'30''
			Scytosiphonaceae	Colpomenia sinuosa	Leaves	2012-02-28	E120°21'11'', N36°02'59''
				Petalonia fascia	Leaves	2012-03-09	E120°21'50'', N36°02'30''
				Scytosiphon lomentaria	Leaves	2012-02-28	E120°21'11'', N36°02'59''
				Scytosiphon dotyi	Leaves	2012-03-09	E120°21'50'', N36°02'30''
		Fucales	Sargassaceae	Sargassum fusiforme	Branches/ leaves	2011-04-02	E117°29'14'', N23°42'15''
				Sargassum hemiphyllum var.chinense	Branches/ leaves	2011-12-13	E110°6'43'', N20°13'51''
				Sargassum henslowianum	Branches/ leaves	2011-12-13	E110°6'43'', N20°13'51''
				Sargassum horneri	Branches/ leaves	2011-05-07	E121°10'44'', N27°51'39''
				Sargassum integerrimum	Branches/ leaves	2011-12-13	E110°25'47'', N21°09'07''
				Sargassum muticum	Branches/ leaves	2012-03-07	E120°25'51'', N36°3'7''
				Sargassum thunbergii	Branches/ leaves	2011-04-16	E120°21'11'', N36°02'59''
				Sargassum vachellianum	Branches/ leaves	2011-02-22	E117°06'28'', N23°28'53''
Rhodophyta	Bangiophyceae	Bangiales	Bangiaceae	Pyropia yezoensis	Leaves	2011-04-16	E120°20'59'', N36°02'57''
	Florideophyceae	Ceramiales	Ceramiaceae	Ceramium kondoi	Branches	2012-02-28	E120°21'11'', N36°02'59''
			Dasyaceae	Heterosiphonia pulchra	Branches	2012-03-18	E121°33'27'', N38°52'10''
			Rhodomelaceae	Symphyocladia latiuscul	Branches/ leaves	2011-08-30	E120°25'51'', N36°3'7''
				Neosiphonia japonica	Branches/ leaves	2011-04-16	E120°21'11'', N36°02'59''
		Gigartinales	Dumontiaceae	Dumontia simplex	Leaves	2012-03-18	E121°33'27'', N38°52'10''
			Endocladiaceae	Gloiopeltis furcata	Branche/ leaves	2011-04-28	E117°06'28'', N23°28'53''
			Gigartinaceae	Mazzaella japonica	Leaves	2012-03-18	E121°33'27'', N38°52'10''
				Chondrus crispus	Leaves	2011-04-16	E120°21'11'', N36°02'59''
			Phyllophoraceae	Ahnfeltiopsis flabelliformis	Branches/ leaves	2011-08-24	E120°25'51'', N36°3'7''
			Solieriaceae	Eucheuma denticulatum	Branches	2010-10-22	E110°03'43'', N18°24'30''
				Betaphycus philippinensis	Branches	2012-02-20	E108°52'59'', N19°27'59''
				Kappaphycus alvarezii	Branches	2011-03-24	E110°03'43'', N18°24'30''
		Gracilariales	Gracilariaceae	Gracilaria vermiculophylla	Branches	2011-04-18	E120°42'53'', N36°21'40''
				Gracilaria chouae	Branches	2011-04-28	E117°06'28'', N23°28'53''
				Gracilaria blodgettii	Branches	2011-07-14	E122°35'00'', N37°15'19''
				Gracilariopsis lemaneiformis	Branches	2011-05-20	E119°44'43'', N26°23'50''
		Halymeniales	Halymeniaceae	Grateloupia livida	Leaves	2011-04-18	E120°42'53'', N36°21'40''
				Grateloupia turuturu	Leaves	2011-04-28	E117°06'28'', N23°28'53''
				Grateloupia catenata	Branches/ leaves	2011-08-23	E120°25'51'', N36°3'7''
				Grateloupia chiangii	Branches/ leaves	2011-04-18	E120°48'42'', N36°19'59''
