# Supplementary material for: Phylogeny of C4-Photosynthesis Enzymes Based on Algal Transcriptomic and Genomic Data Supports an Archaeal/Proteobacterial Origin and Multiple Duplication for Most C4-Related Genes
Source: PLoS One. 2014 Oct 14;9(10):e110154. doi: 10.1371/journal.pone.0110154 (PMC4196954; doi:10.1371/journal.pone.0110154)
Supplement: Table S5 — The accession numbers of gene in C3 and C4 pathways in tracheophytes species. (XLSX) [file pone.0110154.s005.xlsx]

## Sheet: Table S5
Table S5. The accession numbers of gene in C3, C4, and CAM pathways in tracheophytes species.
Species	Gene identifier (GenBank/EMBL*)
	ALT	AST	MDH	ME	PCK	PEPC	PK	PPDK
Arabidopsis thaliana	AT1G17290	AT1G62800	AT1G04410	AT1G79750	AT4G37870	AT3G14940	AT1G32440	At4g15530
	AT1G72330	AT2G30970	AT5G43330	AT5G11670	AT5G65690	AT1G68750	AT3G22960
		AT5G11520	AT5G56720	AT4G00570	AT1G08650	AT1G53310	AT3G52990
		AT4G31990	AT3G53910	AT2G13560	AT3G04530	AT2G42600	AT5G63680
		AT5G19550	AT2G22780	AT5G25880			AT3G55650
		AT2G22250	AT3G47520	AT2G19900			AT5G56350
			AT3G15020				AT3G25960
			AT1G53240				AT2G36580
			AT5G09660				AT4G26390
			AT5G58330				AT5G08570
			AT4G17260				AT3G55810
							AT3G04050
							AT3G49160
Oryza sativa Japonica Group	Os09g0433900	Os06g0548000	Os03g0773800	Os10g0503500	Os10g0204400	Os02g0244700	Os10g0571200	Os12g0297500
	Os07g0108300	Os02g0797500	Os05g0574400	Os07g0496200	Os03g0255500	Os08g0366000	Os07g0181000	Os06g0498400
		Os02g0236000	Os10g0478200	Os05g0186300	OS02G0625300	Os09g0315700	Os03g0672300	Os05g0405000
		Os01g0178000	Os01g0649100	Os01g0188400	Os02g0807000	Os01g0758300	Os12g0145700	Os03g0432100
		Os01t0760600*	Os08g0434300	Os01g0743500		Os01g0208700	Os11g0148500
		Os01t0871300*	Os01g0829800	Os01g0723400		Os01g0110700	Os04g0677500
			Os12g0632700	Os02g0665000			Os01g0276700
			Os08g0562100				Os11g0216000
			Os04g0551200				Os03g0325000
			Os07g0630800				Os01g0660300
Zea mays	GRMZM2G088064*	GRMZM2G094712*	GRMZM2G068455*	GRMZM5G886257*	GRMZM2G001696*	GRMZM2G461831*	GRMZM2G144730*	NM_001112268.1
		GRMZM2G146677*	GRMZM2G072744*	GRMZM2G406672*	GRMZM2G096753*	GRMZM2G069542*	GRMZM2G066290*	S46967.1
		GRMZM2G033799*	GRMZM2G466833*	GRMZM2G085747*	GRMZM2G135091*	GRMZM2G083841*	GRMZM2G150098*	J03901
			GRMZM2G154595*	GRMZM2G404237*		GRMZM2G473001*	GRMZM2G152686*
			GRMZM2G161245*	GRMZM2G122479*			GRMZM2G119175*
			GRMZM2G129513*	GRMZM2G159724*			GRMZM2G124593*
			GRMZM2G415359*	AF466202.2_FG001*			GRMZM2G033526*
				AC226723.2_FG001*			GRMZM2G003883*
				GRMZM2G309275*			GRMZM2G177947*
				GRMZM2G118770*			GRMZM2G004534*
				GRMZM2G085019*			GRMZM2G008714*
Sorghum bicolor	Sb02g039340	Sb03g041180	Sb07g023920	Sb03g003230	Sb04g026490	Sb10g021330	Sb06g032940	Sb09g019930*
	Sb01g023740	Sb09g021360	Sb07g023910*			Sb02g021090	Sb01g036690
	Sb10g001990	Sb03g035220*				Sb04g008720	Sb01g005200
	Sb01g009450	Sb04g036060*					Sb05g008760
	Sb06g026160	Sb04g008560*					Sb05g002900
	Sb03g003070						Sb03g030110
	Sb02g025480*						Sb02g004550
	Sb01g023750*						Sb01g012240
	Sb02g000780*						Sb01g028470
							Sb03g011130
							Sb08g002890*
Physcomitrella patens	PP1S7_123V6*	PP1S132_95V6*	PP1S243_89V6*	PP1S1_539V6*	PP1S60_266V6*	PP1S29_311V6*	PP1S284_7V6*	PP1S74_185V6*
	PP1S341_73V6*	PP1S540_7V6*	PP1S91_247V6*	PP1S332_33V6*	PP1S159_52V6*	PP1S341_58V6*	PP1S333_15V6*	PP1S3_320V6*
	PP1S215_28V6*	PP1S223_31V6*	PP1S65_267V6*	PP1S38_44V6*	PP1S133_10V6*	PP1S177_55V6*	PP1S12_289V6*	PP1S65_119V6*
	PP1S64_220V6*		PP1S122_52V6*	PP1S2_734V6*	PP1S1_815V6*	PP1S169_156V6*	PP1S198_6V6*	PP1S34_54V6*
	PP1S235_83V6*		PP1S235_81V6*			PP1S43_131V6*	PP1S124_70V6*	PP1S8_70V6*
	PP1S376_33V6*		PP1S38_300V6*			PP1S91_24V6*	PP1S90_133V6*
	PP1S46_238V6*		PP1S39_428V6*			PP1S83_144V6*	PP1S90_85V6*
	PP1S120_131V6*		PP1S48_151V6*				PP1S114_93V6*
			PP1S201_6V6*				PP1S225_6V6*
			PP1S79_110V6*				PP1S392_18V6*
			PP1S26_26V6*				PP1S318_21V6*
							PP1S205_25V6*
							PP1S449_9V6*
							PP1S70_15V6*
							PP1S170_89V6*
